# Supplementary material for: Predicting HLA CD4 Immunogenicity in Human Populations
Source: Front Immunol. 2018 Jun 14;9:1369. doi: 10.3389/fimmu.2018.01369 (PMC6010533; doi:10.3389/fimmu.2018.01369)
Supplement: Table S1 — List of epitopes used as a positive dataset for the training set. [file table_1.xlsx]

## Sheet: Table S1
Study	Epitope sequence	Organism
CR	AAIANYHYDADENSK	Blatella germanica (cockroach)
CR	AGTWSALNSIQQFIS	Blatella germanica (cockroach)
CR	AKGMMHMIKKGANGS	Blatella germanica (cockroach)
CR	ALREKVLGLPAIKAW	Blatella germanica (cockroach)
CR	ATDYENYAIVEGCPA	Blatella germanica (cockroach)
CR	DLVANQPNLKALREK	Blatella germanica (cockroach)
CR	DRKMYWQFKMDKIQI	Blatella germanica (cockroach)
CR	DVLQWQTIPYTTIHN	Blatella germanica (cockroach)
CR	EAGFAKLAASDSKSL	Blatella germanica (cockroach)
CR	FGSTLLDVIQSGLEN	Blatella germanica (cockroach)
CR	FQINLDFKNHNGFIR	Blatella germanica (cockroach)
CR	GASILTYKTSKLYKM	Blatella germanica (cockroach)
CR	GGDLGQVYRRLVTAV	Blatella germanica (cockroach)
CR	GGFKKTDKHPPKDWG	Blatella germanica (cockroach)
CR	GIRIYVDVVLNQMSG	Blatella germanica (cockroach)
CR	GNKGFVAFNDEFNND	Blatella germanica (cockroach)
CR	GNLDPAGEYIISTRV	Blatella germanica (cockroach)
CR	GVTPVFYNMVKQGLV	Blatella germanica (cockroach)
CR	GVYDISNKRRMGLTE	Blatella germanica (cockroach)
CR	HDDRLGFLTFCPTNL	Blatella germanica (cockroach)
CR	HMAKEDLVANQPNLK	Blatella germanica (cockroach)
CR	HYQFDSIHKFEFASK	Blatella germanica (cockroach)
CR	IEDYHGGFKKTDKHP	Blatella germanica (cockroach)
CR	IRGRTKFEGNKFTID	Blatella germanica (cockroach)
CR	ISDFRAAIANYHYDA	Blatella germanica (cockroach)
CR	KAHSMRNSASMDLSS	Blatella germanica (cockroach)
CR	KCHLTNIACLLHNKY	Blatella germanica (cockroach)
CR	KFEGNKFTIDYNDKG	Blatella germanica (cockroach)
CR	KFTIDYNDKGKAFSA	Blatella germanica (cockroach)
CR	KLAASDSKSLLRKYL	Blatella germanica (cockroach)
CR	KLYKMAVAFMLAYPY	Blatella germanica (cockroach)
CR	KNRTTIRGRTKFEGN	Blatella germanica (cockroach)
CR	KTPVLEIDGKQTHQS	Blatella germanica (cockroach)
CR	KVPKLAADKKKLEEV	Blatella germanica (cockroach)
CR	LKYFNMGVQKFWAFD	Blatella germanica (cockroach)
CR	LNIFTNNLGRINTHV	Blatella germanica (cockroach)
CR	LNQEAHYQFDSIHKF	Blatella germanica (cockroach)
CR	MFYDGSRIMIQASNM	Blatella germanica (cockroach)
CR	MIVDTISDFRAAIAN	Blatella germanica (cockroach)
CR	NDIEKRVPFSHDDRL	Blatella germanica (cockroach)
CR	NGGYLAAGKLTWADF	Blatella germanica (cockroach)
CR	NIACLLHNKYDSTKS	Blatella germanica (cockroach)
CR	NLEIDMIVDTISDFR	Blatella germanica (cockroach)
CR	NNFEFSYLLGGANVG	Blatella germanica (cockroach)
CR	NYAIVEGCPAAANGH	Blatella germanica (cockroach)
CR	PAIKAWVAKRPPTDL	Blatella germanica (cockroach)
CR	PAYFKMNSPSLWKYN	Blatella germanica (cockroach)
CR	PKSMLLNIFTNNLGR	Blatella germanica (cockroach)
CR	PLKKETIPYYTKKFD	Blatella germanica (cockroach)
CR	PVYVRVFLGPKYNYY	Blatella germanica (cockroach)
CR	QVYRRLVTAVNDIEK	Blatella germanica (cockroach)
CR	RCGRSMQGYPFNPCL	Blatella germanica (cockroach)
CR	RGNNAIKWLVNFGVG	Blatella germanica (cockroach)
CR	RHNSAYKLHFNAFEY	Blatella germanica (cockroach)
CR	RLFGAEVGWLALHHN	Blatella germanica (cockroach)
CR	RVPFSHDDRLGFLTF	Blatella germanica (cockroach)
CR	RWRQIFNMVGFRNAV	Blatella germanica (cockroach)
CR	SSLFQVANQYTGILY	Blatella germanica (cockroach)
CR	STSLVKAHSMRNSAS	Blatella germanica (cockroach)
CR	TIPYYTKKFDEVVKA	Blatella germanica (cockroach)
CR	TKKFDEVVKANGGYL	Blatella germanica (cockroach)
CR	VAISRYLGKQFGLSG	Blatella germanica (cockroach)
CR	VFIGKFYTEFDMENN	Blatella germanica (cockroach)
CR	VIYVQIRFSVRRFHP	Blatella germanica (cockroach)
CR	VLEKLEAGFAKLAAS	Blatella germanica (cockroach)
CR	VLGLPAIKAWVAKRP	Blatella germanica (cockroach)
CR	VPIMNIYSAFEFDPN	Blatella germanica (cockroach)
CR	WVCEHRWRQIFNMVG	Blatella germanica (cockroach)
CR	YFVAILDYLNHMAKE	Blatella germanica (cockroach)
CR	YHNDAKTFLVWCNEE	Blatella germanica (cockroach)
CR	YLGKQFGLSGKDDWE	Blatella germanica (cockroach)
TG	ELRKTYNLLDAVSRH	Phleum pratense (timothy grass)
TG	AVMLTFDNAGMWNVR	Phleum pratense (timothy grass)
TG	IGSFFYFPSIGMQRT	Phleum pratense (timothy grass)
TG	QVYPRSWSAVMLTFD	Phleum pratense (timothy grass)
TG	AAYLATRGLDVVDAV	Phleum pratense (timothy grass)
TG	NFTVGRIIELFTAKG	Phleum pratense (timothy grass)
TG	APSGRIVMELYADVV	Phleum pratense (timothy grass)
TG	HYKGSSFHRVIPGFM	Phleum pratense (timothy grass)
TG	IIELFTAKGFTVQEM	Phleum pratense (timothy grass)
TG	GEVLNALAYDVPIPG	Phleum pratense (timothy grass)
TG	NGSQFFLCTAKTAWL	Phleum pratense (timothy grass)
TG	VKLRRSSAAQVDGFY	Phleum pratense (timothy grass)
TG	VVSRLLIPVPFDPPA	Phleum pratense (timothy grass)
TG	GDLYIFESRAICKYA	Phleum pratense (timothy grass)
TG	NPMTVFWSKMAQSMT	Phleum pratense (timothy grass)
TG	CDASILIDPLSNQSA	Phleum pratense (timothy grass)
TG	PRRWLRFCNPELSEI	Phleum pratense (timothy grass)
TG	QYAKEIWGITANPVP	Phleum pratense (timothy grass)
TG	LVSKLYEVVPGILTE	Phleum pratense (timothy grass)
TG	STWYGKPTGAGPKDN	Phleum pratense (timothy grass)
TG	KPPFSGMTGCGNTPI	Phleum pratense (timothy grass)
TG	FEIKCTKPEACSGEP	Phleum pratense (timothy grass)
TG	TKPEACSGEPVVVHI	Phleum pratense (timothy grass)
TG	SGIAFGSMAKKGDEQ	Phleum pratense (timothy grass)
TG	GELELQFRRVKCKYP	Phleum pratense (timothy grass)
TG	TFHVEKGSNPNYLAL	Phleum pratense (timothy grass)
TG	KGSNPNYLALLVKYV	Phleum pratense (timothy grass)
TG	NYLALLVKYVNGDGD	Phleum pratense (timothy grass)
TG	EHGSDEWVAMTKGEG	Phleum pratense (timothy grass)
TG	EWVAMTKGEGGVWTF	Phleum pratense (timothy grass)
TG	LQGPFNFRFLTEKGM	Phleum pratense (timothy grass)
TG	NFRFLTEKGMKNVFD	Phleum pratense (timothy grass)
TG	TEKGMKNVFDDVVPE	Phleum pratense (timothy grass)
TG	KNVFDDVVPEKYTIG	Phleum pratense (timothy grass)
TG	AVQVTFTVQKGSDPK	Phleum pratense (timothy grass)
TG	FTVQKGSDPKKLVLN	Phleum pratense (timothy grass)
TG	GSDPKKLVLNIKYTR	Phleum pratense (timothy grass)
TG	KLVLNIKYTRPGDSL	Phleum pratense (timothy grass)
TG	EEWEPLTKKGNVWEV	Phleum pratense (timothy grass)
TG	NVWEVKSSKPLVGPF	Phleum pratense (timothy grass)
TG	LVGPFNFRFMSKGGM	Phleum pratense (timothy grass)
TG	NFRFMSKGGMRNVFD	Phleum pratense (timothy grass)
TG	SKGGMRNVFDEVIPT	Phleum pratense (timothy grass)
TG	NRNNTFKPFAEYKSD	Phleum pratense (timothy grass)
TG	FKPFAEYKSDYVYQP	Phleum pratense (timothy grass)
TG	FAEYKSDYVYQPFPK	Phleum pratense (timothy grass)
TG	INAGFKAALAAAAGV	Phleum pratense (timothy grass)
TG	AALAAAAGVPPADKY	Phleum pratense (timothy grass)
TG	VIPAGELQVIEKVDA	Phleum pratense (timothy grass)
TG	ELQVIEKVDAAFKVA	Phleum pratense (timothy grass)
TG	AFKVAATAANAAPAN	Phleum pratense (timothy grass)
TG	PANDKFTVFEAAFND	Phleum pratense (timothy grass)
TG	KFTVFEAAFNDAIKE	Phleum pratense (timothy grass)
TG	AYESYKFIPALEAAV	Phleum pratense (timothy grass)
TG	KFIPALEAAVKQAYA	Phleum pratense (timothy grass)
TG	EAAVKQAYAATVAAA	Phleum pratense (timothy grass)
TG	ATVATAPEVKYTVFE	Phleum pratense (timothy grass)
TG	APEVKYTVFETALKK	Phleum pratense (timothy grass)
TG	TVFETALKKAITAMS	Phleum pratense (timothy grass)
TG	LAKYKANWIEIMRIK	Phleum pratense (timothy grass)
HDM	RPASIKTFEEFKKAF	House dust mite
HDM	EFKNRYLMSAEAFEQ	House dust mite
HDM	EERSYPYVAREQQCR	House dust mite
HDM	VKYVQSNGGAINHLS	House dust mite
HDM	IEYIQHNGVVQESYY	House dust mite
HDM	QESYYRYVAREQSCR	House dust mite
HDM	RFGISNYCQIYPPNA	House dust mite
HDM	NKIREALAQTHSAIA	House dust mite
HDM	VIIGIKDLDAFRHYD	House dust mite
HDM	HAVNIVGYSNAQGVD	House dust mite
HDM	NWGDNGYGYFAANID	House dust mite
HDM	DQVDVKDCANHEIKK	House dust mite
HDM	QLEAVFEANQNTKTA	House dust mite
HDM	NTKTAKIEIKASIDG	House dust mite
HDM	GVLACAIATHAKIRD	House dust mite
HDM	DLNAETNACSINGNA	House dust mite
HDM	DLRSLRTVTPIRMQG	House dust mite
HDM	GCGSCWAFSGVAATE	House dust mite
HDM	TIPRGIEYIQQNGVV	House dust mite
HDM	HYGISNYCQIYPPDV	House dust mite
HDM	KDLRAFQHYDGRTII	House dust mite
HDM	YQPNYHAVNIVGYGS	House dust mite
HDM	GYGYFQAGNNLMMIE	House dust mite
HDM	DLRQMRTVTPIRMQG	House dust mite
HDM	QELVDCASQHGCHGD	House dust mite
HDM	KDLDAFRHYDGRTII	House dust mite
HDM	CHGSEPCIIHRGKPF	House dust mite
HDM	YDIKYTWNVPKIAPK	House dust mite
HDM	KDCANNEIKKVMVDG	House dust mite
HDM	CHGSDPCIIHRGKPF	House dust mite
HDM	FDANQNTKTAKIEIK	House dust mite
HDM	YDAKYTWNVPKIAPK	House dust mite
HDM	SENVVVTVKLVGDNG	House dust mite
HDM	PKDPHKFYICSNWEA	House dust mite
HDM	ETNACSINGNAPAEI	House dust mite
HDM	RTVTPIRMQGGCGSC	House dust mite
HDM	WAFSGVAATESAYLA	House dust mite
HDM	IEYIQQNGVVEERSY	House dust mite
HDM	NYCQIYPPDVKQIRE	House dust mite
HDM	FQHYDGRTIIQHDNG	House dust mite
HDM	HAVNIVGYGSTQGVD	House dust mite
HDM	QAGNNLMMIEQYPYV	House dust mite
HDM	CASQHGCHGDTIPRG	House dust mite
HDM	FRHYDGRTIIQRDNG	House dust mite
HDM	PCIIHRGKPFQLEAV	House dust mite
HDM	TWNVPKIAPKSENVV	House dust mite
HDM	NEIKKVMVDGCHGSD	House dust mite
HDM	PCIIHRGKPFTLEAL	House dust mite
HDM	NTKTAKIEIKASLDG	House dust mite
HDM	TWNVPKIAPKSENVV	House dust mite
HDM	VTVKLVGDNGVLACA	House dust mite
HDM	KFYICSNWEAVHKDC	House dust mite
TB	MSQIMYNYPAMLGHA	Mycobacterium tuberculosis
TB	YAGTLQSLGAEIAVE	Mycobacterium tuberculosis
TB	EDLVRAYHAMSSTHE	Mycobacterium tuberculosis
TB	QAAVVRFQEAANKQK	Mycobacterium tuberculosis
TB	ISTNIRQAGVQYSRA	Mycobacterium tuberculosis
TB	GQWRGAAGTAAQAAV	Mycobacterium tuberculosis
TB	EQQWNFAGIEAAASA	Mycobacterium tuberculosis
TB	IQGNVTSIHSLLDEG	Mycobacterium tuberculosis
TB	NLARTISEAGQAMAS	Mycobacterium tuberculosis
TB	AQIYQAVSAQAAAIH	Mycobacterium tuberculosis
TB	PSPSMGRDIKVQFQS	Mycobacterium tuberculosis
TB	AVLVATNFFGINTIP	Mycobacterium tuberculosis
TB	GINTIPIAINEAEYV	Mycobacterium tuberculosis
TB	AAFQGAHARFVAAAA	Mycobacterium tuberculosis
TB	AAGTYVAADAAAAST	Mycobacterium tuberculosis
TB	AGWLAFFRDLVARGL	Mycobacterium tuberculosis
TB	ASIIRLVGAVLAEQH	Mycobacterium tuberculosis
TB	ALSRVQSMFLGTGGS	Mycobacterium tuberculosis
TB	MSFVTTQPEALAAAA	Mycobacterium tuberculosis
TB	MHVSFVMAYPEMLAA	Mycobacterium tuberculosis
TB	SSYAATEVANAAAGQ	Mycobacterium tuberculosis
TB	LGGLWTAVSPHLSPL	Mycobacterium tuberculosis
TB	RSPISNMVSMANNHM	Mycobacterium tuberculosis
TB	FFGQNTAAIAATEAQ	Mycobacterium tuberculosis
TB	AGCQTYKWETFLTSE	Mycobacterium tuberculosis
TB	WTNTPTKWDNSFLEI	Mycobacterium tuberculosis
TB	VALAAYPITGKLGSE	Mycobacterium tuberculosis
TB	AYGSFVRTVSLPVGA	Mycobacterium tuberculosis
TB	LPPEVNSARMYGGAG	Mycobacterium tuberculosis
TB	AEKFKEDVINDFVSS	Mycobacterium tuberculosis
TB	ILPIAEMSVVAMEFG	Mycobacterium tuberculosis
TB	LLGQNTAAIAAIEAQ	Mycobacterium tuberculosis
TB	LENDNQLLYNYPGAL	Mycobacterium tuberculosis
TB	MAFLRSVSCLAAAVF	Mycobacterium tuberculosis
TB	LRIAAKIYSEADEAW	Mycobacterium tuberculosis
TB	APLAQEREEDDEDDW	Mycobacterium tuberculosis
TB	ELNNALQNLARTISE	Mycobacterium tuberculosis
TB	RQSGATIADVLAEKE	Mycobacterium tuberculosis
TB	SAWQGDTGITYQAWQ	Mycobacterium tuberculosis
TB	HEANTMAMMARDTAE	Mycobacterium tuberculosis
TB	YQAWQAQWNQAMEDL	Mycobacterium tuberculosis
TB	ALPPEINSARMYAGP	Mycobacterium tuberculosis
TB	TPAIAVNEAEYGEMW	Mycobacterium tuberculosis
TB	VPPPVIAENRAELMI	Mycobacterium tuberculosis
TB	LIATNLLGQNTPAIA	Mycobacterium tuberculosis
TB	VAAAQMWDSVASDLF	Mycobacterium tuberculosis
TB	MVAAASPYVAWMSVT	Mycobacterium tuberculosis
TB	YGEMWAQDAAAMFGY	Mycobacterium tuberculosis
TB	AAVEEASDTAAANQL	Mycobacterium tuberculosis
TB	AGSLSALLDPSQGMG	Mycobacterium tuberculosis
TB	LPPEVNSARIFAGAG	Mycobacterium tuberculosis
TB	DAHGAMIRAQAGSLE	Mycobacterium tuberculosis
TB	MTINYQFGDVDAHGA	Mycobacterium tuberculosis
TB	FQVIYEQANAHGQKV	Mycobacterium tuberculosis
TB	HGQKVQAAGNNMAQT	Mycobacterium tuberculosis
TB	MTSRFMTDPHAMRDM	Mycobacterium tuberculosis
TB	VEDEARRMWASAQNI	Mycobacterium tuberculosis
TB	ATSLDTMTQMNQAFR	Mycobacterium tuberculosis
TB	NIVNMLHGVRDGLVR	Mycobacterium tuberculosis
TB	VPSPSMGRDIKVQFQ	Mycobacterium tuberculosis
TB	ADEEQQQALSSQMGF	Mycobacterium tuberculosis
TB	KTQIDQVESTAGSLQ	Mycobacterium tuberculosis
TB	GNFERISGDLKTQID	Mycobacterium tuberculosis
TB	EGKQSLTKLAAAWGG	Mycobacterium tuberculosis
TB	YQGVQQKWDATATEL	Mycobacterium tuberculosis
PT	HGIHIQGSDPGGVRTA	Bordetella pertussis
PT	GIRRFLGTVTVKAGKL	Bordetella pertussis
PT	AVVHLQRATIRRGDAP	Bordetella pertussis
PT	RIPPENIRRVTRVYHN	Bordetella pertussis
PT	LAGALATYQSEYLAHR	Bordetella pertussis
PT	VVLRDTNVTAVPASGA	Bordetella pertussis
PT	GRQAQGILLENPAAEL	Bordetella pertussis
PT	SVVSDAALVADGGPIV	Bordetella pertussis
PT	AGGAVPGGAVPGGAVP	Bordetella pertussis
PT	LFDDGIRRFLGTVTVK	Bordetella pertussis
PT	ETGGARRFAPQAAPLS	Bordetella pertussis
PT	RGHTLESAEGRKIFGE	Bordetella pertussis
PT	RLCAVFVRSGQPVIGA	Bordetella pertussis
PT	IVKTGERQHGIHIQGS	Bordetella pertussis
PT	VVAGHDIHIINSAKLE	Bordetella pertussis
PT	GADLIIANPNGISVNG	Bordetella pertussis
PT	SAPHGNVIETGGARRF	Bordetella pertussis
PT	LSIDNATWVMTDNSNV	Bordetella pertussis
PT	IDAVRLQAIQPGRVTL	Bordetella pertussis
PT	SRLCAVFVRDGQSVIG	Bordetella pertussis
PT	SASRARIDSTGSVGIG	Bordetella pertussis
PT	SSRRYTEVYLEHRMQE	Bordetella pertussis
PT	GEAMVLVYYESIAYSF	Bordetella pertussis
PT	AVALLNKLGRIRAGED	Bordetella pertussis
PT	GATRAVDSLSIDNATW	Bordetella pertussis
PT	GPVLDGWYGVDVSGSS	Bordetella pertussis
PT	SKSYTLRYLASYVKKP	Bordetella pertussis
PT	ANDGTIVITGSISDQT	Bordetella pertussis
PT	HDTRFSNKIRLMGPLQ	Bordetella pertussis
PT	AGVAAMQGAVVHLQRA	Bordetella pertussis
PT	VTVKAGKLVADHATLA	Bordetella pertussis
PT	IRLMGPLQVNAGGAVS	Bordetella pertussis
PT	VYRYDSRPPEDVFQNG	Bordetella pertussis
PT	WSERAGEAMVLVYYES	Bordetella pertussis
PT	EASAITTYVGFSVVYP	Bordetella pertussis
PT	AEAGRFKVLTVNTLAG	Bordetella pertussis
PT	YGDNAGRILAGALATY	Bordetella pertussis
PT	DFTNTGSLYAEHDATL	Bordetella pertussis
PT	RSMTLGIVDTTGDLQA	Bordetella pertussis
PT	PAGRELSAAANAAVNT	Bordetella pertussis
PT	GKPLADIAVIAGANRY	Bordetella pertussis
PT	EGRKIFGEYKKLQGEY	Bordetella pertussis
PT	VHVSKEEQYYDYEDAT	Bordetella pertussis
PT	QSEYLAHRRIPPENIR	Bordetella pertussis
PT	IRVGRGARVTVSGGSL	Bordetella pertussis
PT	MHLDAPRIENTAKLSG	Bordetella pertussis
PT	GHITGGRAAGVAAMQG	Bordetella pertussis
PT	RVSVQSVNSASRVAIS	Bordetella pertussis
PT	RNSGSEPASANTLLLV	Bordetella pertussis
PT	HADDGTIVITGTITDT	Bordetella pertussis
PT	GFLKSAGAMTVNGRDA	Bordetella pertussis
PT	EVDGIIQEFAADLRTV	Bordetella pertussis
PT	AVAAPAVGAADVGVEP	Bordetella pertussis
PT	HVSKEEQYYDYEDATF	Bordetella pertussis
PT	SGQHRLWVRNSGSEPA	Bordetella pertussis
PT	VAELKSLDNISVTGGE	Bordetella pertussis
PT	DGIALYVAGEQAQASI	Bordetella pertussis
PT	SYFEYVDTYGDNAGRI	Bordetella pertussis
PT	GRIRAGEDMHLDAPRI	Bordetella pertussis
PT	AGGGVPGGAVPGGAVP	Bordetella pertussis
PT	KVAKKLFLNGTLRAVN	Bordetella pertussis
PT	DHATRRATPIAAGARG	Bordetella pertussis
PT	DAAQITSYVGFSVVYP	Bordetella pertussis
PT	PHLRNTGQVVAGHDIH	Bordetella pertussis
PT	GAEIAFYPKEQTVLAA	Bordetella pertussis
PT	SIGPLDVALASQARWT	Bordetella pertussis
PT	FTVQAQRIDNSGTMAA	Bordetella pertussis
PT	RQLGSLSSPSAITVSS	Bordetella pertussis
PT	GGVQIERGANVTVQRS	Bordetella pertussis
PT	VKAQNITNKRAALIEA	Bordetella pertussis
PT	NISVTGGERVSVQSVN	Bordetella pertussis
PT	SVVRTVSAMEYFKTPL	Bordetella pertussis
PT	EAPELGAAIRVGRGAR	Bordetella pertussis
PT	FRLANLNGQHIRMGTD	Bordetella pertussis
PT	GKPLADIAVVAGANRY	Bordetella pertussis
PT	NSAFVSTSSSRRYTEV	Bordetella pertussis
PT	AVEAYGEATRRVHDQL	Bordetella pertussis
PT	VGKDLYLNAGARKDEH	Bordetella pertussis
PT	QRIEAQRIENRGTFQS	Bordetella pertussis
PT	TMRYLASYVKKNGDVE	Bordetella pertussis
PT	LASQARWTGATRAVDS	Bordetella pertussis
PT	TQHGSPYGRCANKTRA	Bordetella pertussis
PT	SSDSGLGVRQLGSLSS	Bordetella pertussis
PT	SGTTIKVSGRQAQGIL	Bordetella pertussis
PT	FAADLRTVYAKQADQA	Bordetella pertussis
PT	TIESKISQSVLAAKGD	Bordetella pertussis
PT	GGMDAETKEVDGIIQE	Bordetella pertussis
PT	VVAGANRYDHATRRAT	Bordetella pertussis
PT	TSRGGFDNEGKMESNK	Bordetella pertussis
PT	ADSTLQGAGGVQIERG	Bordetella pertussis
PT	VAQRYKSQIDAVRLQA	Bordetella pertussis
PT	PEDLPPSRVVLRDTNV	Bordetella pertussis
PT	ANVTVQRSAIVDGGLH	Bordetella pertussis
PT	YYSNVTATRLLSSTNS	Bordetella pertussis
PT	AHGALDVGKVSAKSGI	Bordetella pertussis
PT	YWSMYSRLRKMLYLIY	Bordetella pertussis
PT	GEQAQASIADSTLQGA	Bordetella pertussis
PT	GKKAGTIAAPWYGGDL	Bordetella pertussis
PT	GQRYGKALGGMDAETK	Bordetella pertussis
PT	AAQNRGRPEGLKIGAH	Bordetella pertussis
Rag	IKKNVLARTGTGAAES	Ambrosia artemisiifolia (Short ragweed
Rag	PGGMIKSNDGPPILRQ	Ambrosia artemisiifolia (Short ragweed
Rag	PTILCQGNRFLAPDDQ	Ambrosia artemisiifolia (Short ragweed
Rag	FGFFQVVNNNYDRWGT	Ambrosia artemisiifolia (Short ragweed
Rag	VTKIFNRFDTNGDGQI	Ambrosia artemisiifolia (Short ragweed
Rag	PTILSQGNRFCAPDER	Ambrosia artemisiifolia (Short ragweed
Rag	SKKNVLGRHGEAAAES	Ambrosia artemisiifolia (Short ragweed
Rag	HGFFQVVNNNYDKWGS	Ambrosia artemisiifolia (Short ragweed
Rag	PEFKPDEINAIIKEFD	Ambrosia artemisiifolia (Short ragweed
Rag	NKDVLENGAIFVASGV	Ambrosia artemisiifolia (Short ragweed
Rag	DKDLLENGAIFVTSGS	Ambrosia artemisiifolia (Short ragweed
Rag	VAGSSQIWIDHCSLSK	Ambrosia artemisiifolia (Short ragweed
Rag	PGGLIKSNDGPAAPRA	Ambrosia artemisiifolia (Short ragweed
Rag	YNIIDGCWRGKADWAE	Ambrosia artemisiifolia (Short ragweed
Rag	KNVIIHNINMHDVKVN	Ambrosia artemisiifolia (Short ragweed
TT	AMLTNLIIFGPGPVLNKNEV	Clostridium tetani
TT	DIYYKAFKITDRIWI	Clostridium tetani
TT	IYYKAFKITDRIWIVPERYE	Clostridium tetani
TT	KFQILYNSIMYGFTE	Clostridium tetani
TT	YCKGLDIYYKAFKIT	Clostridium tetani
TT	FNAYLANKWVFITITNDRLS	Clostridium tetani
TT	IVNEDKFQILYNSIM	Clostridium tetani
TT	SKYFQDPALLLMHEL	Clostridium tetani
TT	RFLQTMVKLFNRIKN	Clostridium tetani
TT	PITINNFRYSDPVNNDTIIM	Clostridium tetani
TT	LFTFGGQDANLISIDIKNDL	Clostridium tetani
TT	WVFITITNDRLSSAN	Clostridium tetani
TT	YVSIDKFRIFCKALNPKEIE	Clostridium tetani
TT	QEIYMQHTYPISAEELFTFG	Clostridium tetani
TT	NSTKIYSYFPSVISKVNQGA	Clostridium tetani
TT	SAMLTNLIIFGPGPV	Clostridium tetani
TT	LNDYKAIANKLSQVT	Clostridium tetani
TT	TNGKLNIYYRRLYNGLKFII	Clostridium tetani
TT	DSDKDRFLQTMVKLF	Clostridium tetani
TT	IKNDLYEKTLNDYKAIANKL	Clostridium tetani
TT	VKLFNRIKNNVAGEALLDKI	Clostridium tetani
TT	LYINGVLMGSAEITG	Clostridium tetani
TT	HLKDKILGCDWYFVPT	Clostridium tetani
TT	TDSDKDRFLQTMVKL	Clostridium tetani
TT	MAFCPEYVPTFDNVI	Clostridium tetani
TT	DFWGNPLRYDTEYYL	Clostridium tetani
TT	SFVKSGDFIKLYVSYNNNEH	Clostridium tetani
TT	SYQMYRSLEYQVDAIKKIID	Clostridium tetani
JC	DGIIAAYQNPASWKNN	Japanese cedar
JC	KLTSGKIASCLNDNAN	Japanese cedar
JC	QPHFTFKVDGIIAAYQ	Japanese cedar
JC	TILSEGNSFTAPNESY	Japanese cedar
JC	IKLSDISLKLTSGKIA	Japanese cedar
JC	SNWVWQSTQDVFYNGA	Japanese cedar
JC	RTATNIWIDHNSFSNS	Japanese cedar
JC	QIQDVTYKNIRGTSAT	Japanese cedar
JC	DCTEAFSTAWQAACKN	Japanese cedar
JC	SNNLFFNHHKVMLLGH	Japanese cedar
JC	LWIIFSGNMNIKLKMP	Japanese cedar
JC	AWQAACKNPSAMLLVP	Japanese cedar
JC	NPAPGTLRYGATRDRP	Japanese cedar
JC	VKIIGISITAPRDSPN	Japanese cedar
JC	SMKVTVAFNQFGPNCG	Japanese cedar
JC	NSRAEVSYVHVNGAKF	Japanese cedar
JC	VFIKRVSNVIIHGLYL	Japanese cedar
JC	PSAMLLVPGSKKFVVN	Japanese cedar
JC	NIRGTSATAAAIQLKC	Japanese cedar
JC	DDAYSDDKSMKVTVAF	Japanese cedar
JC	GSKKFVVNNLFFNGPC	Japanese cedar
JC	QDVFYNGAYFVSSGKY	Japanese cedar
JC	RIWLQFAKLTGFTLMG	Japanese cedar
JC	GLVHVANNNYDPWTIY	Japanese cedar
JC	YIGNGGPCVFIKRVSN	Japanese cedar
JC	LVFGNCEGVKIIGISI	Japanese cedar
JC	FDGRGAQVYIGNGGPC	Japanese cedar
JC	NPASWKNNRIWLQFAK	Japanese cedar
JC	MYIAGYKTFDGRGAQV	Japanese cedar
JC	QRMPRARYGLVHVANN	Japanese cedar
NHDM	KDSQYLQHFNNAIKQ	House dust mite
NHDM	LQHFNNAIKQLNTED	House dust mite
NHDM	NATEYWMDMFAEYHK	House dust mite
NHDM	DQVLRLKFIDANQKR	House dust mite
NHDM	PRIIRFNYDEQTNIL	House dust mite
NHDM	RYRFLAHLYTLFYHV	House dust mite
NHDM	YDDIDYVFVRGGSII	House dust mite
NHDM	FTNLNTTYTRNRAVG	House dust mite
NHDM	HWNGDILSDWSSMRW	House dust mite
NHDM	TTYTRNRAVGIPMDV	House dust mite
NHDM	TQNINFINILGVPKL	House dust mite
NHDM	QSIFDINLAYMVYSD	House dust mite
NHDM	GKPYYQFIYTTNNML	House dust mite
NHDM	LCIRWYQLGAFYSFA	House dust mite
NHDM	SSLQYRYRFLAHLYT	House dust mite
NHDM	ILSDWSSMRWTIPSI	House dust mite
NHDM	YQLGAFYSFARNHND	House dust mite
NHDM	LGESVIRAARSSLQY	House dust mite
NHDM	AEYHKTIAFDGAWLD	House dust mite
NHDM	INILGVPKLPTSFKL	House dust mite
NHDM	IRAARSSLQYRYRFL	House dust mite
NHDM	AFYSFVRNHNTDNAI	House dust mite
NHDM	AGVRIYVDIVLNHMT	House dust mite
NHDM	TFLVYADFLSYKSGV	House dust mite
NHDM	DRYFGQSAYHVHSNV	House dust mite
NHDM	KSAYRVSSIVSQIQH	House dust mite
NHDM	YKRHSVQALGGHAIK	House dust mite
NHDM	DSEHLKLIISADVNG	House dust mite
NHDM	AVLPNIKGTLTAKVI	House dust mite
NHDM	YDIKYSYNVPAVLPN	House dust mite
NHDM	IEKKLPFSRDDRLGF	House dust mite
NHDM	EYVISTRVRCGRSLK	House dust mite
NHDM	VDPKNEYVISTRVRC	House dust mite
NHDM	DLKQVFSRLINGVNH	House dust mite
NHDM	MQKGGDLKQVFSRLI	House dust mite
NHDM	FHKIPTFVDTDGFTI	House dust mite
NHDM	LKPEFLKVNPFHKIP	House dust mite
NHDM	DIAMYFSCNTMEIYS	House dust mite
NHDM	EHFYARLFPIYKYKM	House dust mite
NHDM	KHPWIIVMGHRPLYC	House dust mite
NHDM	NQLRISFVANENTGN	House dust mite
NHDM	VKITQSMAILRYLAR	House dust mite
NHDM	IAVGFEVYKDFMTYR	House dust mite
NHDM	GLWLFEESTPINDRT	House dust mite
NHDM	GQSAKKLSIRYNTLK	House dust mite
NHDM	KLSIRYNTLKHASGG	House dust mite
NHDM	PMTLDQTNAKPVPLP	House dust mite
NHDM	ILDEYWILTAAHCVN	House dust mite
NHDM	SYQIDNDIALIKLKS	House dust mite
NHDM	IKLKTPMTLDQTNAK	House dust mite
NHDM	EKISVAKIFAHEKYD	House dust mite
NHDM	NDVALIKLKTPMTLD	House dust mite
NHDM	YQISLQSSSHFCGGS	House dust mite
NHDM	AHCVAGQTASKLSIR	House dust mite
NHDM	YTMHYYLNNGATRDK	House dust mite
NHDM	YFNVNYTMHYYLNNG	House dust mite
NHDM	SWEKRGYERFNNLRL	House dust mite
NHDM	GYERFNNLRLKNPEL	House dust mite
NHDM	GTWSVYHKVDPYTIE	House dust mite
NHDM	ATRDKLVMGVPFYGR	House dust mite
NHDM	EQYISGVILFDETVY	House dust mite
NHDM	IIMAKFNYLPVDVQE	House dust mite
NHDM	PPKPELLVIDTELGR	House dust mite
NHDM	LLVIDTELGRLGMQI	House dust mite
NHDM	LGMQICFDMIFKTPG	House dust mite
NHDM	CGGSLISSRTVLTAA	House dust mite
NHDM	YDVATLILSQPFTPS	House dust mite
NHDM	LILSQPFTPSANADI	House dust mite
NHDM	SYFKIRYNTLDRTNG	House dust mite
NHDM	ILQIASVTKMSRTKC	House dust mite
NHDM	SNIWGSVNAITNRML	House dust mite
NHDM	DAIYQIALLRKDSFT	House dust mite
NHDM	SVNAITNRMLCAHSK	House dust mite
NHDM	STTIDYDVATLILSE	House dust mite
NHDM	MKFMILFALIAIGTS	House dust mite
NHDM	IALFRKDSFTCGGSL	House dust mite
NHDM	PTIYSNVANLRNWII	House dust mite
NHDM	SKIYRHSLYSSTTID	House dust mite
NHDM	ISSRTVLTAAHCVFG	House dust mite
NHDM	HNLYSSSPIDYDVAT	House dust mite
NHDM	TIQNDISLLILSKPV	House dust mite
NHDM	APFQISLLKDYLIMK	House dust mite
NHDM	GPLVSANRKLTGIVS	House dust mite
NHDM	PPGEYMSVFTRPKYY	House dust mite
NHDM	SYDPDTIQNDISLLI	House dust mite
NHDM	SLLKDYLIMKSHMCG	House dust mite
NHDM	YLIMKSHMCGGSLIS	House dust mite
NHDM	IVITVTVDARFPRSL	House dust mite
NHDM	EKWGSINAIHPGMIC	House dust mite
NHDM	NIWLWSINNSHLKTT	House dust mite
NHDM	AIVSAARSQIGVPYS	House dust mite
NHDM	GDLVFFGNPIHHVGI	House dust mite
NHDM	SVYQGTHKVLARVAS	House dust mite
NHDM	YCNGAAIVSAARSQI	House dust mite
NHDM	TIMKFFFTLALFCTL	House dust mite
NHDM	YQNEFDFLLMQRIHE	House dust mite
NHDM	FERYNVEIALKSNEI	House dust mite
NHDM	VSEFRRMNGLIASKG	House dust mite
NHDM	TGQKGFELIKVMARK	House dust mite
NHDM	EYVDIDLVPFGNAHI	House dust mite
NHDM	FELIKVMARKTPRHN	House dust mite
NHDM	YVPWTTVESRTVDVN	House dust mite
NHDM	GMIRRMVNLRTYNPH	House dust mite
NHDM	LQWGHGMIRRMVNLR	House dust mite
NHDM	MVNLRTYNPHLTTMI	House dust mite
DENV	IAFLRFLAIPPTAGI	Dengue virus
DENV	RKLRTLILAPTRVVA	Dengue virus
DENV	VLMLVAHYAIIGPGL	Dengue virus
DENV	GMIIMLIPTVMAFHL	Dengue virus
DENV	GVTYLALLAAFKVRP	Dengue virus
DENV	MAVGMVSILASSLLK	Dengue virus
DENV	LETLLLLTLLATVTG	Dengue virus
DENV	FIAFLRFLAIPPTAG	Dengue virus
DENV	GLVSILASSLLRNDV	Dengue virus
DENV	CHATFTMRLLSPVRV	Dengue virus
DENV	RAIWYMWLGARYLEF	Dengue virus
DENV	FALLAGFMAYMIGQT	Dengue virus
DENV	AVFKMSPGYVLGVFL	Dengue virus
DENV	MAVGLVSLLGSALLK	Dengue virus
DENV	GIIFILLMLVTPSMA	Dengue virus
DENV	AVLMLVAHYAIIGPG	Dengue virus
DENV	FLRFLAIPPTAGVLA	Dengue virus
DENV	FVLLLSGQITWRDMA	Dengue virus
DENV	ILRNPGFALLAGFMA	Dengue virus
DENV	HPGFTLMAAILAYTI	Dengue virus
DENV	FTMRLLSPVRVPNYN	Dengue virus
DENV	VSVLFMLLPTALAFH	Dengue virus
DENV	IMAVGLVSLLGSALL	Dengue virus
DENV	GMGVTYLALLAAYKV	Dengue virus
DENV	TFTMRLLSPVRVPNY	Dengue virus
DENV	RRLRTLILAPTRVVA	Dengue virus
DENV	QYKFQADSPKRLSAA	Dengue virus
DENV	KTMAMVLSIVSLFPL	Dengue virus
DENV	LSSLLKNDVPLAGPL	Dengue virus
DENV	VEVQDDGTMKIKDEE	Dengue virus
DENV	MGKVRKDIPQWEPSK	Dengue virus
DENV	GHLKCRLRMDKLQLK	Dengue virus
DENV	VKLTIMTGDIKGIMQ	Dengue virus
DENV	QDVFCDSKLMSAAIK	Dengue virus
DENV	ELIMKDGRVLVVPCR	Dengue virus
DENV	WSLMYFHRRDLRLAA	Dengue virus
DENV	GHLKCRLKMDKLELK	Dengue virus
DENV	ANELNYILWENNIKL	Dengue virus
DENV	GNIVSSVNMVSRLLL	Dengue virus
DENV	PNYNLIVMDEAHFTD	Dengue virus
DENV	LNHILLENDIKFTVV	Dengue virus
DENV	RPAKNGTVMDVISRR	Dengue virus
DENV	KLTIMTGDIKGIMQA	Dengue virus
DENV	WTLMYFHRRDLRLAA	Dengue virus
DENV	LNYILLENDMKFTVV	Dengue virus
DENV	SSLLKNDVPLAGPLI	Dengue virus
DENV	TMPLVMAWRTIMAVL	Dengue virus
DENV	NRQDLLVTFKTAHAK	Dengue virus
DENV	TGNIVSAVNMTSRML	Dengue virus
DENV	MALVAFLRFLTIPPT	Dengue virus
DENV	VAFLRFLTIPPTAGI	Dengue virus
DENV	SGNIVSSVNMISRML	Dengue virus
DENV	EDHWFSRENSLSGVE	Dengue virus
DENV	KEISNMLSIINKRKK	Dengue virus
DENV	ELLVTFKNAHAKKQE	Dengue virus
DENV	GAGLAFSIMKSVGTG	Dengue virus
DENV	TGNIVSSVNMVSRLL	Dengue virus
DENV	NEDHWFSRDNSYSGV	Dengue virus
DENV	FNMLKRERNRVSTPQ	Dengue virus
DENV	FRKEIGRMLNILNGR	Dengue virus
DENV	DFGFYQVKTETTILD	Dengue virus
DENV	GLAFSLIKNAQTPRR	Dengue virus
DENV	AFLRFLAIPPTAGIL	Dengue virus
DENV	RGFKKEISNMLNIMN	Dengue virus
DENV	IVFILLMLVTPSMAM	Dengue virus
DENV	RGPLKLFMALVAFLR	Dengue virus
DENV	NMEKYQLAVTIMAIS	Dengue virus
DENV	GLLFSIMKNTTSARR	Dengue virus
DENV	NEDHWFSRGNSLSGV	Dengue virus
DENV	IAFLRFLAIPPTAGV	Dengue virus
DENV	HTLIMIGSNASDRMG	Dengue virus
DENV	IGFRKEIGRMLNILN	Dengue virus
DENV	FKKEISNMLSIINKR	Dengue virus
DENV	MAHTLIMIGSNASDR	Dengue virus
DENV	VLRGFKKEISNMLNI	Dengue virus
DENV	DIELLKTEVTNPAVL	Dengue virus
DENV	GLLFSIMKNTTNSRR	Dengue virus
DENV	KVVIFILLMLVTPSM	Dengue virus
DENV	AHTFIMIGSNASDRM	Dengue virus
DENV	LVAFLRFLTIPPTAG	Dengue virus
DENV	NRKELLVTFKNAHAK	Dengue virus
DENV	IIFILLMLVTPSMTM	Dengue virus
DENV	EENLVRSMVSAGSGE	Dengue virus
DENV	FRKEIGRMLNILNRR	Dengue virus
DENV	NMEKYQLAVTIMAIL	Dengue virus
DENV	TGNIVSSVNMISRML	Dengue virus
DENV	TRMVMTTTANWLWAL	Dengue virus
DENV	HWFSRENSLSGVEGE	Dengue virus
DENV	CLGKAYAQMWSLMYF	Dengue virus
DENV	NETWKLARASFIEVK	Dengue virus
DENV	FHTMWHVTRGAVLMY	Dengue virus
DENV	LLATSIFKLTYQNKV	Dengue virus
DENV	WGTIKKSKAINVLRG	Dengue virus
DENV	GMNSRSTSLSVSLVL	Dengue virus
DENV	GTFHTMWHVTRGAVL	Dengue virus
DENV	LARWGTFKKSGAIKV	Dengue virus
DENV	LKGFKKEISNMLSII	Dengue virus
DENV	MGVTYLALIATFKIQ	Dengue virus
DENV	GVFHTMWHVTRGAVL	Dengue virus
DENV	VLAFITFLRVLSIPP	Dengue virus
DENV	DLMEFIDGISLGLIL	Dengue virus
DENV	FHTMWHVTRGSVICH	Dengue virus
DENV	ASLPTYLSSRAKLAL	Dengue virus
DENV	ILAKAIFKLTYQNKV	Dengue virus
DENV	NETWKLTRASFIEVK	Dengue virus
DENV	QIMLLILCTSQILLM	Dengue virus
DENV	ILRHPGFTIMAAILA	Dengue virus
DENV	AGVFFTFVLLLSGQI	Dengue virus
DENV	LLTIGLSLVASVELP	Dengue virus
DENV	FHTMWHVTRGAVLTY	Dengue virus
DENV	FHTMWHVTRGAVLMH	Dengue virus
DENV	MADVPLQWIASAIVL	Dengue virus
DENV	KNETWKLARASFIEV	Dengue virus
DENV	MAMVLSIVSLFPLCL	Dengue virus
DENV	LGMCCIITASILLWY	Dengue virus
DENV	VPLQWIASAIVLEFF	Dengue virus
DENV	ALSLTFIRSTTPLVM	Dengue virus
DENV	KFWNTTIAVSMANIF	Dengue virus
DENV	FNMLKRARNRVSTVS	Dengue virus
DENV	MLNIMNRRKRSVTML	Dengue virus
DENV	VTMLLMLLPTALAFH	Dengue virus
DENV	AVGIVSILLSSLLKN	Dengue virus
DENV	DTLTILLKATLLAVS	Dengue virus
DENV	LRTLILAPTRVVASE	Dengue virus
DENV	LMLLALIAVLTGGVT	Dengue virus
DENV	LLFMILTVAANEMGL	Dengue virus
DENV	LGQIMLLILCTSQIL	Dengue virus
DENV	GTGNIVSAVNMTSRM	Dengue virus
DENV	EEFTRKVRSNAAIGA	Dengue virus
DENV	GLHKLGYILRDISKI	Dengue virus
DENV	TPFNMLKRERNRVST	Dengue virus
DENV	LIFILLTAVAPSMTM	Dengue virus
DENV	WIQKETLVTFKNPHA	Dengue virus
DENV	ALLAAFKVRPTFAAG	Dengue virus
DENV	GMMVLKIVRNMEKYQ	Dengue virus
DENV	IPLVLIIKGLNPTAI	Dengue virus
DENV	RTGLLVISGVFPVSI	Dengue virus
DENV	ALRGLPIRYQTPAIR	Dengue virus
DENV	YQNKVVRVQRPTPRG	Dengue virus
DENV	GRLITANPVVTKKEE	Dengue virus
DENV	AIVREAIKRRLRTLI	Dengue virus
DENV	TNMITLLVKLALITV	Dengue virus
DENV	LPVWLSYKVASAGIS	Dengue virus
DENV	ETLMLVALLGAMTAG	Dengue virus
DENV	KLSMGLIAIAVASGL	Dengue virus
DENV	INMLKRVRNRVSTGP	Dengue virus
DENV	SLCLMMMLPATLAFH	Dengue virus
DENV	KLGYILRDISKIPGG	Dengue virus
DENV	TVGVIIMLIPTAMAF	Dengue virus
DENV	AGMIIMLIPTVVAFH	Dengue virus
DENV	KHMILVVVTTLCAII	Dengue virus
DENV	REEFISKVRSNAAIG	Dengue virus
DENV	SINMLKRVRNRVSTG	Dengue virus
DENV	YVLGVFLRKLTSRET	Dengue virus
DENV	IGRMLNILNRRRRTA	Dengue virus
DENV	GRMLNILNRRRRTAG	Dengue virus
DENV	FMALVAFLRFLTIPP	Dengue virus
DENV	KEIGRMLNILNRRRR	Dengue virus
DENV	VMAFIAFLRFLAIPP	Dengue virus
DENV	DSYIVIGVGNSALTL	Dengue virus
DENV	HEMYWVSNASGNIVS	Dengue virus
DENV	IFILLMLVTPSMAMR	Dengue virus
DENV	VGMVTLYLGVMVQAD	Dengue virus
DENV	IYRILQRGLLGRSQV	Dengue virus
DENV	VTRGAVLMYQGKRLE	Dengue virus
DENV	EGKIVGLYGNGVVTT	Dengue virus
DENV	AKWLWGFLSRNKKPR	Dengue virus
DENV	KLFMALVAFLRFLTI	Dengue virus
DENV	SWTMKILIGVIITWI	Dengue virus
DENV	LSVSLVLVGVVTLYL	Dengue virus
DENV	KGKVVGLYGNGVVTR	Dengue virus
DENV	TAALLLLVAHYAIIG	Dengue virus
DENV	VSSVNMISRMLINRF	Dengue virus
DENV	VIFILLMLVTPSMTM	Dengue virus
DENV	LFTFVLLLSGQITWR	Dengue virus
DENV	EGKVVGLYGNGVVTK	Dengue virus
DENV	LCAVQLLLMRTSWAL	Dengue virus
DENV	WNIVKLMSGKDVFYL	Dengue virus
DENV	KGKVIGLYGNGVVTK	Dengue virus
DENV	LRLFMALVAFLRFLT	Dengue virus
DENV	GGITLFLGFTVQADM	Dengue virus
DENV	GKIVGLYGNGVVTTS	Dengue virus
DENV	RWLWGFLSRNKKPRI	Dengue virus
DENV	IAVGGITLFLGFTVH	Dengue virus
DENV	RWSRKMLMTGTLAVF	Dengue virus
DENV	GEAAAIFMTATPPGS	Dengue virus
DENV	KERMVTFKVPHAKRQ	Dengue virus
DENV	FKKEISNMLNIMNRR	Dengue virus
DENV	RPSFNMLKRARNRVS	Dengue virus
DENV	FKKNGAIKVLRGFKK	Dengue virus
DENV	KGKTVWFVPSIKAGN	Dengue virus
DENV	KPSINMLKRVRNRVS	Dengue virus
DENV	AGKTVWFVPSIKAGN	Dengue virus
DENV	RKNGKKVIQLSRKTF	Dengue virus
DENV	LGVFLRKLTSRETAL	Dengue virus
DENV	GVFHTMWHVTRGSVI	Dengue virus
DENV	QGKTVWFVPSIKAGN	Dengue virus
DENV	QPSFNMLKRARNRVS	Dengue virus
DENV	MMVLKIVRKMERYQL	Dengue virus
DENV	LSLTFIRSTTPLVMA	Dengue virus
DENV	RPSFNMLKRVRNRVS	Dengue virus
DENV	VGKTVWFVPSIKAGN	Dengue virus
DENV	LGIFLRKLTSRETAL	Dengue virus
DENV	PSFNMLKRARNRVST	Dengue virus
DENV	QDLLVTFKTAHAKKQ	Dengue virus
DENV	AFLRFLTIPPTAGIL	Dengue virus
DENV	LRGFRKEIGRMLNIL	Dengue virus
DENV	KETLVTFKNPHAKKQ	Dengue virus
DENV	EAAAIFMTATPPGTA	Dengue virus
DENV	LFKTLTGEIGAVTLD	Dengue virus
DENV	KLRTLILAPTRVVAS	Dengue virus
DENV	RGFRKEIGRMLNILN	Dengue virus
DENV	AAIFMTATPPGTADA	Dengue virus
DENV	PGLFKTLTGEIGAVT	Dengue virus
DENV	FKKEISSMLNIMNRR	Dengue virus
DENV	TTLLSLTFIRTSLSL	Dengue virus
DENV	LDDGIYRILQRGLLG	Dengue virus
DENV	VREAIKRKLRTLILA	Dengue virus
DENV	RTLILAPTRVVASEM	Dengue virus
DENV	NGKRVIQLSRKTFDT	Dengue virus
DENV	KSKAINVLRGFRKEI	Dengue virus
DENV	VTYLALLAAFKVRPT	Dengue virus
DENV	LGMMVLKIVRNMEKY	Dengue virus
DENV	GLRTLILAPTRVVAA	Dengue virus
DENV	MVNGVVRLLTKPWDV	Dengue virus
DENV	GAIKVLKGFKKEISN	Dengue virus
DENV	SNMLSIINKRKKTSL	Dengue virus
DENV	RKELLVTFKNAHAKK	Dengue virus
DENV	SVNMVSRLLLNRFTM	Dengue virus
DENV	KNKAIKILIGFRKEI	Dengue virus
DENV	SGKKVIQLSRKTFDT	Dengue virus
DENV	PHHKILAKAIFKLTY	Dengue virus
DENV	FAVGLLFRRLTSREV	Dengue virus
DENV	DGIYRIMQRGLLGRS	Dengue virus
DENV	VREAIKRRLRTLVLA	Dengue virus
DENV	VNGVVRLLTKPWDVV	Dengue virus
DENV	KSGAIKVLKGFKKEI	Dengue virus
DENV	IVASVNMVSRLLLNR	Dengue virus
DENV	KNKAIKILTGFRKEI	Dengue virus
DENV	KNGAIKVLRGFKKEI	Dengue virus
DENV	GIYRILQRGLLGRSQ	Dengue virus
DENV	VREAIKKKLRTLILA	Dengue virus
DENV	ALGIMVLKMVRSMEK	Dengue virus
DENV	GAIKVLRGFKKEISN	Dengue virus
DENV	ALVAFLRFLTIPPTA	Dengue virus
DENV	LGIMVLKIVRSMEKY	Dengue virus
DENV	NGKKVIQLSRKTFDS	Dengue virus
DENV	ISNMLNIMNRRKRSV	Dengue virus
DENV	EIGRMLNILNRRRRT	Dengue virus
DENV	LGIMILKLVRKMEKY	Dengue virus
DENV	KKVIQLSRKTFDSEY	Dengue virus
DENV	NGKKVIQLSRKTFDT	Dengue virus
DENV	IGRMLNILSRRRRTA	Dengue virus
DENV	VNMISRMLINRFTMK	Dengue virus
DENV	AFIAFLRFLAIPPTA	Dengue virus
DENV	VNGVVRLLTKPWDVI	Dengue virus
DENV	LRTLILAPTRVVAAE	Dengue virus
DENV	NGAIKVLRGFKKEIS	Dengue virus
DENV	EEVMRSRWSRKMLMT	Dengue virus
DENV	YLALMATFKMRPMFA	Dengue virus
DENV	TLILAPTRVVASEMA	Dengue virus
DENV	ANCLRKNGKRVIQLS	Dengue virus
DENV	VRVQRPAKSGTVMDV	Dengue virus
DENV	SHHFHQLIMKDGREI	Dengue virus
DENV	AQMWQLMYFHRRDLR	Dengue virus
DENV	VQQLTKRFSLGMLQG	Dengue virus
DENV	LALGMMVLKIVRNME	Dengue virus
DENV	LIRTGLLVISGVFPV	Dengue virus
DENV	EDDIFRKKRLTIMDL	Dengue virus
DENV	RGLRTLILAPTRVVA	Dengue virus
DENV	QIQPHWIAASIILEF	Dengue virus
DENV	LMYFHRRDLRLAANA	Dengue virus
DENV	PMKLVMAFIAFLRFL	Dengue virus
DENV	ISNMLSIINKRKKTS	Dengue virus
DENV	EMILLTMKNKAWMVH	Dengue virus
DENV	LKGLPIRYQTTATKS	Dengue virus
DENV	ANCLRKNGKKVIQLS	Dengue virus
DENV	KCGSCVYNMMGKREK	Dengue virus
DENV	LMYFHRRDLRLASNA	Dengue virus
DENV	CLRRRVTRKHMILVV	Dengue virus
DENV	IRSTMSLVMAWRTIM	Dengue virus
DENV	ALRGLPIRYQTPAVK	Dengue virus
DENV	DNQLIYVILTILTII	Dengue virus
DENV	AGQLLLMRTTWAFCE	Dengue virus
DENV	YAQMWSLMYFHRRDL	Dengue virus
DENV	MLNIRNRRKRSVTML	Dengue virus
DENV	EIGRMLNILNKRRRT	Dengue virus
DENV	LGMMILKIVRNMEKY	Dengue virus
DENV	SIINRRKRTSLCLMM	Dengue virus
DENV	MGGQIHLAIMAVFKM	Dengue virus
DENV	LRGFKKEISSMLNIM	Dengue virus
DENV	IEEVMRSRWSRKMLM	Dengue virus
DENV	TNCLRKNGKRVIQLS	Dengue virus
DENV	GRMLNIMNRRRRTAG	Dengue virus
DENV	IVNRRKKTSLCLMMM	Dengue virus
DENV	LPIRYQTTATKSEHT	Dengue virus
DENV	IGGQTHLAIMAVFKM	Dengue virus
DENV	KEVSNMLNIMNRRKR	Dengue virus
DENV	SLMYFHRRDLRLASN	Dengue virus
DENV	IGGQIHLAIMAVFKM	Dengue virus
DENV	KEISNMLNIMNRRKR	Dengue virus
DENV	KRKLRTLILAPTRVV	Dengue virus
DENV	RGLPIRYQTPAIRAE	Dengue virus
DENV	IRSTMPLVMAWRTIM	Dengue virus
DENV	EISNMLNIMNRRKRT	Dengue virus
DENV	AWALGMMVLKIVRNM	Dengue virus
DENV	MVLKMVRNMEKYQLA	Dengue virus
DENV	STMPLVMAWRTIMAV	Dengue virus
DENV	DLMCHATFTMRLLSP	Dengue virus
DENV	LILAPTRVVAAEMEE	Dengue virus
DENV	ATSIFKLTYQNKVVR	Dengue virus
DENV	IKKSKAINVLRGFRK	Dengue virus
DENV	YLALLAAFKVRPTFA	Dengue virus
DENV	PSINMLKRVRNRVST	Dengue virus
DENV	LKKNKAIKILIGFRK	Dengue virus
DENV	LAKAIFKLTYQNKVV	Dengue virus
DENV	KEISSMLNIMNRRKR	Dengue virus
DENV	RKDLLVTFKTAHAKK	Dengue virus
DENV	KKELLVTFKNAHAKK	Dengue virus
DENV	RQDLLVTFKTAHAKK	Dengue virus
DENV	SLTFIKTTLSLHHAW	Dengue virus
DENV	KKTLVTFKNPHAKKQ	Dengue virus
DENV	SLTFIRSTTPLIMAW	Dengue virus
DENV	KKEISSMLNIMNRRK	Dengue virus
DENV	TLVTFKNPHAKKQDV	Dengue virus
EPO	WKRMEVGQQAVEVWQ	Homo sapiens
EPO	GLALLSEAVLRGQAL	Homo sapiens
EPO	QPWEPLQLHVDKAVS	Homo sapiens
EPO	DKAVSGLRSLTTLLR	Homo sapiens
EPO	RTITADTFRKLFRVY	Homo sapiens
EPO	TTLLRALGAQKEAIS	Homo sapiens
EPO	LQLHVDKAVSGLRSL	Homo sapiens
EPO	DTFRKLFRVYSNFLR	Homo sapiens
EPO	GLRSLTTLLRALGAQ	Homo sapiens
Mouse	EQIHVLENSLVLKFH	Mouse
Mouse	ILRENIIDLSNANRC	Mouse
Mouse	EQIHVLENSLVLKVH	Mouse
Mouse	CEEHGILRENIIDLS	Mouse
Mouse	FRLFLEQIRVLENSL	Mouse
Mouse	EQIRVLENSLVLKFH	Mouse
Mouse	EQIRVLENSLVLKVH	Mouse
Mouse	EHIHVLENSLAFKFH	Mouse
Mouse	LENSLVLKFHTVRDE	Mouse
Mouse	IIDLSNANRCLQARE	Mouse
Mouse	IIRENIIDLTNVNRC	Mouse
Mouse	EYIHVLENSLALKFH	Mouse
Mouse	CEKHGILRENIIDLS	Mouse
Mouse	FRLFLEQIHVLENSL	Mouse
Mouse	VFVEHIHVLENSLAF	Mouse
Mouse	ENITVLENSLVFKFH	Mouse
Mouse	CEEHGIIRENIIDLT	Mouse
Mouse	NTFSILKTDYDNYIM	Mouse
Mouse	EWFSILLASDKREKI	Mouse
Mouse	ILASDKREKIEDNGN	Mouse
Mouse	EPDLSSDIKERFAQL	Mouse
Mouse	IHVLENSLAFKFHTV	Mouse
Mouse	FVEHIHVLENSLAFK	Mouse
Mouse	GFNTFTILKTDYDNY	Mouse
Mouse	DNYIMIHLINKKDGK	Mouse
Mouse	EWYTIMLATDKREKI	Mouse
Mouse	LENSLVLKVHTVRDE	Mouse
Mouse	GKYSVTYDGFNTFTI	Mouse
Mouse	RNFNVEKINGEWHTI	Mouse
Mouse	EWHTIILASDKREKI	Mouse
Mouse	ECSELSMVADKTEKA	Mouse
Mouse	SMVADKTEKAGEYSV	Mouse
Mouse	GEYSVTYDGFNTFTI	Mouse
Mouse	NTFTIPKTDYDNFLM	Mouse
Mouse	SDIKERFAQLCEEHG	Mouse
Mouse	EPDLSSDIKERFAKL	Mouse
Mouse	EHIDVLENSLAFKFH	Mouse
Mouse	NTFTILKTDYDNYIM	Mouse
Mouse	DGFNTFTILKTDYDN	Mouse
Mouse	FTILKTDYDNYIMFH	Mouse
Mouse	EEASSTGRNFNVQKINGEWHTIIL	Mouse
Mouse	EEASSTGRNFNVEKINGEWHTII	Mouse
Mouse	GLYGREPDLSSDIKERFA	Mouse
Mouse	VFKFHFIVNEECTEM	Mouse
Mouse	EPYLSLDIKEKFAKL	Mouse
Mouse	LENSLVFKFHLIVNE	Mouse
Mouse	NYDGFNTFSILKTDY	Mouse
Mouse	MRVFVEYIHVLENSL	Mouse
Mouse	DNYIMIHLINKKDGE	Mouse
Mouse	IIDLTNANRCLEARE	Mouse
Mouse	MRVFVEHIHVLENSL	Mouse
Mouse	VLKFHTVRDEECSEL	Mouse
Mouse	TYDGFNTFTIPKTDY	Mouse
Mouse	DNFLMAHLINEKDGE	Mouse
Mouse	RFAQLCEEHGILREN	Mouse
Mouse	FRLFLEQIHVLEKSL	Mouse
Mouse	EQIHVLEKSLVLKFH	Mouse
Mouse	SDIKERFAKLCEEHG	Mouse
Mouse	KWFSILLASDKREKI	Mouse
Mouse	DNYIMFHLINKKDEE	Mouse
Mouse	IVRENIIDLSNANRC	Mouse
Mouse	YSVMYDGFNTFTILK	Mouse
Mouse	DGKTFQLMELYGRKA	Mouse
Mouse	TTFMGHYLHEVARRH	Mouse
Mouse	SLEELKALLLDSVPR	Mouse
Mouse	HVLENSLAFKFHTVI	Mouse
Mouse	TILKTDYDNYIMFHL	Mouse
Mouse	GKTFQLMELYGRKAD	Mouse
Mouse	DWRTLYIAADKVEKV	Mouse
Mouse	QETNVILVAGKGETL	Mouse
Mouse	TMTPWSYYPSTPSQV	Mouse
Mouse	DGFNTFTIPKTDYDNF	Mouse
Mouse	VGVATGSFQGLQHLDM	Mouse
Mouse	DDVVASEALNSVWSGF	Mouse
Mouse	GREPDLSLDIKEKFA	Mouse
Mouse	PLLLLLCLELTLVCI	Mouse
Mouse	LENSLALKFHIIINE	Mouse
Mouse	ALKFHIIINEECSEI	Mouse
Mouse	IVRENIIDLTNANRC	Mouse
Mouse	GEYSVMYDGFNTFTI	Mouse
Mouse	TFQLMELYGRKADLN	Mouse
Mouse	GVYTKLIKFTSWIKD	Mouse
ZIKV	KKSGGFRIVNMLKRG	Zika Virus
ZIKV	FRIVNMLKRGVARVS	Zika Virus
ZIKV	VARVSPFGGLKRLPA	Zika Virus
ZIKV	PFGGLKRLPAGLLLG	Zika Virus
ZIKV	GLLLGHGPIRMVLAI	Zika Virus
ZIKV	HGPIRMVLAILAFLR	Zika Virus
ZIKV	KDLAAMLRIINARKE	Zika Virus
ZIKV	MLRIINARKEKKRRG	Zika Virus
ZIKV	SLCTAAFTFTKIPAE	Zika Virus
ZIKV	AFTFTKIPAETLHGT	Zika Virus
ZIKV	TLTPVGRLITANPVI	Zika Virus
ZIKV	TKHLIRVENWIFRNP	Zika Virus
ZIKV	YFVRAAKTNNSFVVD	Zika Virus
ZIKV	ECPLKHRAWNSFLVE	Zika Virus
ZIKV	SFLVEDHGFGVFHTS	Zika Virus
ZIKV	DHGFGVFHTSVWLKV	Zika Virus
ZIKV	VFHTSVWLKVREDYS	Zika Virus
ZIKV	AHLALIAAFKVRPAL	Zika Virus
ZIKV	LVSFIFRANWTPRES	Zika Virus
ZIKV	LMVLINGFALAWLAI	Zika Virus
ZIKV	NGFALAWLAIRAMVV	Zika Virus
ZIKV	SVKKNLPFVMALGLT	Zika Virus
ZIKV	LPFVMALGLTAVRLV	Zika Virus
ZIKV	VGLLLLTRSGKRSWP	Zika Virus
ZIKV	ERARNIQTLPGIFKT	Zika Virus
ZIKV	DHSGKTVWFVPSVRN	Zika Virus
ZIKV	AALKSFKEFAAGKRG	Zika Virus
ZIKV	FKEFAAGKRGAAFGV	Zika Virus
ZIKV	QEAIDNLAVLMRAET	Zika Virus
ZIKV	EEPVLVQSYGWNIVR	Zika Virus
ZIKV	EAPNMKIIGNRIERI	Zika Virus
ZIKV	KIIGNRIERIRSEHA	Zika Virus
ZIKV	GRVIGLYGNGVVIKN	Zika Virus
ZIKV	VLPEIVREAIKTRLR	Zika Virus
ZIKV	KTRLRTVILAPTRVV	Zika Virus
ZIKV	PTRVVAAEMEEALRG	Zika Virus
ZIKV	GTEIVDLMCHATFTS	Zika Virus
ZIKV	DLMCHATFTSRLLQP	Zika Virus
ZIKV	IRVPNYNLYIMDEAH	Zika Virus
ZIKV	YNLYIMDEAHFTDPS	Zika Virus
ZIKV	CVYNMMGKREKKQGE	Zika Virus
ZIKV	GSRAIWYMWLGARFL	Zika Virus
ZIKV	GARFLEFEALGFLNE	Zika Virus
ZIKV	ALAIIKYTYQNKVVK	Zika Virus
ZIKV	KYTYQNKVVKVLRPA	Zika Virus
ZIKV	LNTFTNLVVQLIRNM	Zika Virus
ZIKV	RETACLAKSYAQMWQ	Zika Virus
ZIKV	RRDLRLMANAICSSV	Zika Virus
YF	VRRGVRSLSNKIKQK	Yellow Fever
YF	VVVLNRKTFEREYPT	Yellow Fever
YF	LMRRMRRPTGKVTLE	Yellow Fever
YF	GNTSLLWNGPMAVSM	Yellow Fever
YF	QTSRLLMRRMRRPTG	Yellow Fever
YF	LRKVKRVVASLMRGL	Yellow Fever
YF	GVTLVRKNRWLLLNV	Yellow Fever
YF	ILAECARRRLRTLVL	Yellow Fever
YF	GEVIGLYGNGILVGD	Yellow Fever
YF	GSIVACAKFTCAKSM	Yellow Fever
YF	QGLAVLRKVKRVVAS	Yellow Fever
YF	RWLFRHLAREKNPRL	Yellow Fever
YF	LLIGFGLRTLWSPRE	Yellow Fever
YF	RFLPQILAECARRRL	Yellow Fever
YF	DMRLLSLAVSSAVPT	Yellow Fever
YF	KAGKSVVVLNRKTFE	Yellow Fever
YF	VVVQDPKNVYQRGTH	Yellow Fever
YF	GVIMMFLSLGVGADQ	Yellow Fever
YF	ITAHLKRLWKMLDPR	Yellow Fever
YF	SLASVAMCRTPFSLA	Yellow Fever
YF	NNGGDAMYMALIAAF	Yellow Fever
YF	VRKVCYNAVLTHVKI	Yellow Fever
YF	GAFLVRNGKKLIPSW	Yellow Fever
YF	FVGVMYNLWKMKTGR	Yellow Fever
YF	EVDISVVVQDPKNVY	Yellow Fever
YF	LIWVGINTRNMTMSM	Yellow Fever
YF	NNLYKLHGGHVSCRV	Yellow Fever
YF	RVVASLMRGLSSRKR	Yellow Fever
YF	KIERWFVRNPFFAVT	Yellow Fever
YF	QYVIRAQLHVGAKQE	Yellow Fever
YF	GTRKIMKVVNRWLFR	Yellow Fever
YF	PKNVYQRGTHPFSRI	Yellow Fever
YF	FLFNILTGKKITAHL	Yellow Fever
YF	CAKFTCAKSMSLFEV	Yellow Fever
YF	HATLTYRMLEPTRVV	Yellow Fever
YF	IWYMWLGARYLEFEA	Yellow Fever
YF	TQPFLGLCAFLATRI	Yellow Fever
YF	GVDNFCVKVLAPYMP	Yellow Fever
YF	YRMLEPTRVVNWEVI	Yellow Fever
YF	GCGYLMFLGGVKPTH	Yellow Fever
YF	PTRVVNWEVIIMDEA	Yellow Fever
YF	AGKTRRFLPQILAEC	Yellow Fever
