# Supplementary material for: Predicting HLA CD4 Immunogenicity in Human Populations
Source: Front Immunol. 2018 Jun 14;9:1369. doi: 10.3389/fimmu.2018.01369 (PMC6010533; doi:10.3389/fimmu.2018.01369)
Supplement: Table S2 — List of control peptides used as negative data for the training set. [file table_2.xlsx]

## Sheet: Table S2
Study	Peptide- sequence	Organism
TB	AAAAAYEAAFAATVP	Mycobacterium tuberculosis
TB	AAAAAYETAFAAIVP	Mycobacterium tuberculosis
TB	AAAAAYTTALAAMPT	Mycobacterium tuberculosis
TB	AAAAIGAAAAGVTSI	Mycobacterium tuberculosis
TB	AAAALPTTGVVAAAA	Mycobacterium tuberculosis
TB	AAAAPAAVGAAVGGT	Mycobacterium tuberculosis
TB	AAAEVLIDQATARPV	Mycobacterium tuberculosis
TB	AAAGSADVFFLIGVT	Mycobacterium tuberculosis
TB	AAAGTGIAGAGGRGG	Mycobacterium tuberculosis
TB	AAAIADIISDVADII	Mycobacterium tuberculosis
TB	AAAPTTAGVLAAGAD	Mycobacterium tuberculosis
TB	AAAQASAAAAAYEAA	Mycobacterium tuberculosis
TB	AAASAWDGLAEELHA	Mycobacterium tuberculosis
TB	AAASWDALAAELASA	Mycobacterium tuberculosis
TB	AAATAFEAALAATVH	Mycobacterium tuberculosis
TB	AAATATATATLLPFE	Mycobacterium tuberculosis
TB	AAATAWGELAEELLA	Mycobacterium tuberculosis
TB	AAATAWGELAEKLLA	Mycobacterium tuberculosis
TB	AAAYLPLLQVLAALA	Mycobacterium tuberculosis
TB	AADLDAVAAFVESGR	Mycobacterium tuberculosis
TB	AADMWGPSSDPAWER	Mycobacterium tuberculosis
TB	AAELLRRDRPVLLVE	Mycobacterium tuberculosis
TB	AAELQLAFQQLLVGD	Mycobacterium tuberculosis
TB	AAFDYADGGAEDELS	Mycobacterium tuberculosis
TB	AAFHSRFVQALTTAA	Mycobacterium tuberculosis
TB	AAFRAMHTHGRALNG	Mycobacterium tuberculosis
TB	AAFSKLPASTIDELK	Mycobacterium tuberculosis
TB	AAGAGGAATGDGATG	Mycobacterium tuberculosis
TB	AAGAQLLWQLPLLSI	Mycobacterium tuberculosis
TB	AAGDDEAMVLDEDFL	Mycobacterium tuberculosis
TB	AAGDDETMVLDEDFL	Mycobacterium tuberculosis
TB	AAGDFWGGAGSAACQ	Mycobacterium tuberculosis
TB	AAGGHNAVFNFPPNG	Mycobacterium tuberculosis
TB	AAGGLGGAGGNGGAG	Mycobacterium tuberculosis
TB	AAGGLQLLIIISAGR	Mycobacterium tuberculosis
TB	AAGHDVVVLSRCPSG	Mycobacterium tuberculosis
TB	AAGLARAAVSVFEEA	Mycobacterium tuberculosis
TB	AAGMKRITVSLDTLQ	Mycobacterium tuberculosis
TB	AAGQARLAASAFEAT	Mycobacterium tuberculosis
TB	AAGRIVRIRTGPVHP	Mycobacterium tuberculosis
TB	AAGSFASVTTGLAGD	Mycobacterium tuberculosis
TB	AAGTEISLDLLDPIY	Mycobacterium tuberculosis
TB	AAGVAAWSLIALMIP	Mycobacterium tuberculosis
TB	AAGYVSGVAALVRSR	Mycobacterium tuberculosis
TB	AAHAAVAGMTLTDDA	Mycobacterium tuberculosis
TB	AAIGGGVAVGEPVVA	Mycobacterium tuberculosis
TB	AAIGLSMAGSSAMIL	Mycobacterium tuberculosis
TB	AAIHDQFVATLASSA	Mycobacterium tuberculosis
TB	AAIHEMFVNTLQMSS	Mycobacterium tuberculosis
TB	AAIHEMFVNTLVASS	Mycobacterium tuberculosis
TB	AAIQARAAATAFEAA	Mycobacterium tuberculosis
TB	AAIQPGDSGGPVVNG	Mycobacterium tuberculosis
TB	AAIRLRSRVNAAARA	Mycobacterium tuberculosis
TB	AAIVNKLKAILVDLE	Mycobacterium tuberculosis
TB	AAIVVAGATATIGLG	Mycobacterium tuberculosis
TB	AAKFDAALQSHLDAL	Mycobacterium tuberculosis
TB	AAKFFTGLPLDGPDP	Mycobacterium tuberculosis
TB	AAKLVGLKYHAEQLV	Mycobacterium tuberculosis
TB	AAKLVQLVQRRSDAF	Mycobacterium tuberculosis
TB	AALAELTRAAAEQGR	Mycobacterium tuberculosis
TB	AALAELTRADAEQGR	Mycobacterium tuberculosis
TB	AALMMAVSLMVGVSI	Mycobacterium tuberculosis
TB	AALPAVGAAAGAPAA	Mycobacterium tuberculosis
TB	AALPLLFFALAGQRI	Mycobacterium tuberculosis
TB	AALQRGSGAGGVITR	Mycobacterium tuberculosis
TB	AALRSALSRLSSNNA	Mycobacterium tuberculosis
TB	AALSAANGAAAPTTA	Mycobacterium tuberculosis
TB	AALVAELFSAATEAE	Mycobacterium tuberculosis
TB	AAMAGYHFDASAAVA	Mycobacterium tuberculosis
TB	AAMAKLVADHPDYVF	Mycobacterium tuberculosis
TB	AANKQKQELDEISTN	Mycobacterium tuberculosis
TB	AANLGRAASVGSLSV	Mycobacterium tuberculosis
TB	AANLKTFFQVYWQGG	Mycobacterium tuberculosis
TB	AANPKTFFQVYWQGG	Mycobacterium tuberculosis
TB	AANQAVTPAARALPL	Mycobacterium tuberculosis
TB	AANRTRLASLVAANL	Mycobacterium tuberculosis
TB	AAPAAVAAAGDAAKG	Mycobacterium tuberculosis
TB	AAPAPEKVPAAQPES	Mycobacterium tuberculosis
TB	AAPATAELAPAAADE	Mycobacterium tuberculosis
TB	AAPGAAVASAAAPAS	Mycobacterium tuberculosis
TB	AAQLTSLLNSLADPN	Mycobacterium tuberculosis
TB	AAQLTSLLNSLTDPN	Mycobacterium tuberculosis
TB	AAQNGVRAMSSLGSS	Mycobacterium tuberculosis
TB	AARDALAAASYLSGG	Mycobacterium tuberculosis
TB	AARDVTAAQYAEAVL	Mycobacterium tuberculosis
TB	AARFITPVHPGYTAT	Mycobacterium tuberculosis
TB	AARLLSIRAMSTKFS	Mycobacterium tuberculosis
TB	AASAVRAAMALDGTD	Mycobacterium tuberculosis
TB	AASAYEAAFFATVPP	Mycobacterium tuberculosis
TB	AASDFWGGAGSAACQ	Mycobacterium tuberculosis
TB	AASLLDEDMDALEEA	Mycobacterium tuberculosis
TB	AASNGLGAAAAAEGS	Mycobacterium tuberculosis
TB	AASSALTLAIYHPQQ	Mycobacterium tuberculosis
TB	AATAAAAAAVDRGDP	Mycobacterium tuberculosis
TB	AATAARAAAAGPGFN	Mycobacterium tuberculosis
TB	AATQARAAAAAFEAA	Mycobacterium tuberculosis
TB	AAVAALQRSDLLIAL	Mycobacterium tuberculosis
TB	AAVDKDAVIVAAAGN	Mycobacterium tuberculosis
TB	AAVHTHVAAAAAAHG	Mycobacterium tuberculosis
TB	AAVLFAATAAAAAAV	Mycobacterium tuberculosis
TB	AAVLLVSGLLAYLTT	Mycobacterium tuberculosis
TB	AAVPAVGAAAGAPAA	Mycobacterium tuberculosis
TB	AAVQQFLAFNAAYYI	Mycobacterium tuberculosis
TB	AAVTEFVLLAMAVAV	Mycobacterium tuberculosis
TB	AAVVLPGLVGLAGGA	Mycobacterium tuberculosis
TB	AAVWDAARAAAEDEE	Mycobacterium tuberculosis
TB	AAWGGSGSEAYQGVQ	Mycobacterium tuberculosis
TB	AAYEQMWAIDVSVMS	Mycobacterium tuberculosis
TB	AAYHPQQFIYAGSLS	Mycobacterium tuberculosis
TB	AAYRRVRKAAKAAKT	Mycobacterium tuberculosis
TB	AAYYIQQIISSQIGF	Mycobacterium tuberculosis
TB	ACAVSVASVELLLGQ	Mycobacterium tuberculosis
TB	ACGKAGCQTYKWETF	Mycobacterium tuberculosis
TB	ACVEQYRLQQFTRLD	Mycobacterium tuberculosis
TB	ADADLDLVEVAPNAR	Mycobacterium tuberculosis
TB	ADAGRFLTTIKHRLE	Mycobacterium tuberculosis
TB	ADCGAGFFDPLTRGV	Mycobacterium tuberculosis
TB	ADDYLRFVRMLLGDG	Mycobacterium tuberculosis
TB	ADFLGFATVFNSVGQ	Mycobacterium tuberculosis
TB	ADGSWHIDGVKRFIT	Mycobacterium tuberculosis
TB	ADHIRHVRSRPRTTR	Mycobacterium tuberculosis
TB	ADHLTKDVVPYMVSK	Mycobacterium tuberculosis
TB	ADIGFDVDVGSLFST	Mycobacterium tuberculosis
TB	ADLDAVTATGEEDHS	Mycobacterium tuberculosis
TB	ADLDRQLISLIHDQA	Mycobacterium tuberculosis
TB	ADLDSGAVIAARDPH	Mycobacterium tuberculosis
TB	ADLERRVADFLGFAT	Mycobacterium tuberculosis
TB	ADLTDLFNSLTGYSR	Mycobacterium tuberculosis
TB	ADLVVRDGKLWMRSL	Mycobacterium tuberculosis
TB	ADPLDLRADSRLGVV	Mycobacterium tuberculosis
TB	ADRIHGMISIEDAQS	Mycobacterium tuberculosis
TB	ADVDYPLLAKMRSAS	Mycobacterium tuberculosis
TB	AEADAVLASAQAETL	Mycobacterium tuberculosis
TB	AEAEYEQIWAQDVAA	Mycobacterium tuberculosis
TB	AEAPAAAAAPEEQVQ	Mycobacterium tuberculosis
TB	AEAPASAAAPEEQVQ	Mycobacterium tuberculosis
TB	AEATSAAPLQDLLGV	Mycobacterium tuberculosis
TB	AEAYRAISLLLRRPP	Mycobacterium tuberculosis
TB	AEEKFGFLLEAFMFG	Mycobacterium tuberculosis
TB	AEFLENFVRSSNLKF	Mycobacterium tuberculosis
TB	AEHMIEGAAIAAALW	Mycobacterium tuberculosis
TB	AEHQAIISDVLTASD	Mycobacterium tuberculosis
TB	AEIGSAISTANGAAA	Mycobacterium tuberculosis
TB	AELKLDRKIAERRVF	Mycobacterium tuberculosis
TB	AELMILIATNLLGQN	Mycobacterium tuberculosis
TB	AEMKTDAATLAQEAG	Mycobacterium tuberculosis
TB	AEPIGRMISPLSLTP	Mycobacterium tuberculosis
TB	AESSLNPSLVSRISA	Mycobacterium tuberculosis
TB	AESYQSLGPLLEEIS	Mycobacterium tuberculosis
TB	AETAVNTLFEKLEPM	Mycobacterium tuberculosis
TB	AEYKRDHDNSDGVSD	Mycobacterium tuberculosis
TB	AEYVRRLVGIARELS	Mycobacterium tuberculosis
TB	AFASGFRAINPTMRQ	Mycobacterium tuberculosis
TB	AFDQAYLATLLGFPL	Mycobacterium tuberculosis
TB	AFEATLAATVSPAMV	Mycobacterium tuberculosis
TB	AFEGVFGHLAATAVP	Mycobacterium tuberculosis
TB	AFHDQFVHTLTAAAR	Mycobacterium tuberculosis
TB	AFHQQFVRALSSAAG	Mycobacterium tuberculosis
TB	AFIYKLLELLAERDD	Mycobacterium tuberculosis
TB	AFQFYFELLLFDYPT	Mycobacterium tuberculosis
TB	AFQSGLSWLIILRKR	Mycobacterium tuberculosis
TB	AFRDEIVLLGLKARR	Mycobacterium tuberculosis
TB	AFSGFDIDKIARYTD	Mycobacterium tuberculosis
TB	AFVELRDYFARVMSS	Mycobacterium tuberculosis
TB	AFVELRHYFARVMSS	Mycobacterium tuberculosis
TB	AFVGDDTLVRSVCRL	Mycobacterium tuberculosis
TB	AFVGLFSVLIALALI	Mycobacterium tuberculosis
TB	AFWFFLAQLNLILAA	Mycobacterium tuberculosis
TB	AFYRNLAIALVGDHP	Mycobacterium tuberculosis
TB	AFYRNLAMALVGDHP	Mycobacterium tuberculosis
TB	AGAFHAAGAADNGPA	Mycobacterium tuberculosis
TB	AGAFSRPGLPVEYLQ	Mycobacterium tuberculosis
TB	AGASPTEAAAAGTEA	Mycobacterium tuberculosis
TB	AGAVEQLVIEEEFSA	Mycobacterium tuberculosis
TB	AGAVRAGSAVVAVEP	Mycobacterium tuberculosis
TB	AGAWRTAAVELARAL	Mycobacterium tuberculosis
TB	AGCQTYKWETFLASE	Mycobacterium tuberculosis
TB	AGEETRIAFGFRSPQ	Mycobacterium tuberculosis
TB	AGELASIRSAINAAN	Mycobacterium tuberculosis
TB	AGGAAAPAASVPAEP	Mycobacterium tuberculosis
TB	AGGAGGAGGAHAGDG	Mycobacterium tuberculosis
TB	AGGAGGAGGGAGGAG	Mycobacterium tuberculosis
TB	AGGAGGAGGGVVALT	Mycobacterium tuberculosis
TB	AGGAGGAGGIGAGGA	Mycobacterium tuberculosis
TB	AGGAGGASGGAGARA	Mycobacterium tuberculosis
TB	AGGAGGHGGAALTSI	Mycobacterium tuberculosis
TB	AGGAGGVGAVGGKGG	Mycobacterium tuberculosis
TB	AGGAGGVGAVGGKRG	Mycobacterium tuberculosis
TB	AGGEGGSGGHSLVAG	Mycobacterium tuberculosis
TB	AGGGGGAGAAGGNGG	Mycobacterium tuberculosis
TB	AGGGVGGIGGAGGAG	Mycobacterium tuberculosis
TB	AGGGVVALTGGAGGA	Mycobacterium tuberculosis
TB	AGGHGGGASVGTGGS	Mycobacterium tuberculosis
TB	AGGLGGAATGAGGTG	Mycobacterium tuberculosis
TB	AGGLLEQAAAVEEAS	Mycobacterium tuberculosis
TB	AGGNGGAGGLLFGTA	Mycobacterium tuberculosis
TB	AGGPGGHGGSVLSGP	Mycobacterium tuberculosis
TB	AGGQGATAGAGGAGA	Mycobacterium tuberculosis
TB	AGGSGANALGAGTGG	Mycobacterium tuberculosis
TB	AGGSGGASSLAGGAG	Mycobacterium tuberculosis
TB	AGGTGGSGGGGATTG	Mycobacterium tuberculosis
TB	AGGVAVIKAGAATEV	Mycobacterium tuberculosis
TB	AGGYKAADMWGPSSD	Mycobacterium tuberculosis
TB	AGHAIRLAAAHLKAA	Mycobacterium tuberculosis
TB	AGILANSPESVAPHG	Mycobacterium tuberculosis
TB	AGILFLHSGLIALPP	Mycobacterium tuberculosis
TB	AGIRIRDKPMPLFQL	Mycobacterium tuberculosis
TB	AGKTTILQDIANAIT	Mycobacterium tuberculosis
TB	AGLDTVFFSDSGSVS	Mycobacterium tuberculosis
TB	AGLGLRSAISSGLGS	Mycobacterium tuberculosis
TB	AGMDSIREVIAFPKT	Mycobacterium tuberculosis
TB	AGMVAAQAGVRELLL	Mycobacterium tuberculosis
TB	AGNPKTFFQVYWQGG	Mycobacterium tuberculosis
TB	AGQAELTAAQVRVAA	Mycobacterium tuberculosis
TB	AGQRAVSAAAAAAPG	Mycobacterium tuberculosis
TB	AGQSWCAILGLNQFH	Mycobacterium tuberculosis
TB	AGRFEVHAQTVEDEA	Mycobacterium tuberculosis
TB	AGRIVAITTAAAVIL	Mycobacterium tuberculosis
TB	AGRRVRRPELTLATE	Mycobacterium tuberculosis
TB	AGSGPLFAAASAWEG	Mycobacterium tuberculosis
TB	AGSLRLDLSQYRELE	Mycobacterium tuberculosis
TB	AGSQAVAAASAYEAA	Mycobacterium tuberculosis
TB	AGTNYNKTVASLMNA	Mycobacterium tuberculosis
TB	AGVAIDSILDMRQLF	Mycobacterium tuberculosis
TB	AGVGAVAMSLTVGAG	Mycobacterium tuberculosis
TB	AGVLVSISADEDATV	Mycobacterium tuberculosis
TB	AGVRELRMLSTHAPP	Mycobacterium tuberculosis
TB	AGWDTVLQSITTILA	Mycobacterium tuberculosis
TB	AHARAYQALSAQAAM	Mycobacterium tuberculosis
TB	AHARSYQTLSTQAAA	Mycobacterium tuberculosis
TB	AHFAVGFLTLGLLVP	Mycobacterium tuberculosis
TB	AHIDRVRWDDVVSRV	Mycobacterium tuberculosis
TB	AHLPYYRLVALRETS	Mycobacterium tuberculosis
TB	AHPCGRISVSLNLRF	Mycobacterium tuberculosis
TB	AHPFPFVSGLSLNLA	Mycobacterium tuberculosis
TB	AHPFQPLLAPRLREF	Mycobacterium tuberculosis
TB	AHPRAYQALSAQAAM	Mycobacterium tuberculosis
TB	AHSPYYRLVALRETS	Mycobacterium tuberculosis
TB	AIAATEFDYLEMWAQ	Mycobacterium tuberculosis
TB	AIAGILFLHSGLIAL	Mycobacterium tuberculosis
TB	AIAGTYYVHSNYFIL	Mycobacterium tuberculosis
TB	AIALAQFYDVPMVST	Mycobacterium tuberculosis
TB	AIDLAAALLAEAGVD	Mycobacterium tuberculosis
TB	AIDSWRRVVSTAAQL	Mycobacterium tuberculosis
TB	AIEDLVIAVPQGRKW	Mycobacterium tuberculosis
TB	AIIEATLVACESSVI	Mycobacterium tuberculosis
TB	AILDPMLRADPVGPR	Mycobacterium tuberculosis
TB	AILRRRRRIAEPATC	Mycobacterium tuberculosis
TB	AILTHVSQIQAVDVT	Mycobacterium tuberculosis
TB	AINAANAAAAAQTTG	Mycobacterium tuberculosis
TB	AIPSAGLSGVAGAVG	Mycobacterium tuberculosis
TB	AIRQQIAAGNNVTVF	Mycobacterium tuberculosis
TB	AITILLLVILLIIYR	Mycobacterium tuberculosis
TB	AIVVETASASNTAGT	Mycobacterium tuberculosis
TB	AIWRLDDGYLAASDP	Mycobacterium tuberculosis
TB	AKAYSAAWGVPFYAV	Mycobacterium tuberculosis
TB	AKDIILALIAKIGTG	Mycobacterium tuberculosis
TB	AKDPEVVIDITSFQW	Mycobacterium tuberculosis
TB	AKEAVKVKKPAPKKK	Mycobacterium tuberculosis
TB	AKFLAIFASNLDEFY	Mycobacterium tuberculosis
TB	AKGLTVRLADALART	Mycobacterium tuberculosis
TB	AKIELSSSQSTSINL	Mycobacterium tuberculosis
TB	AKLLLKAAGVAKGSA	Mycobacterium tuberculosis
TB	AKLMRDIPFRVGAVV	Mycobacterium tuberculosis
TB	AKSLQLNEVQKSNLV	Mycobacterium tuberculosis
TB	AKSPGAAAAAVASGQ	Mycobacterium tuberculosis
TB	AKTPAEIAVSIAAEL	Mycobacterium tuberculosis
TB	ALAAAGAAYAQAEAS	Mycobacterium tuberculosis
TB	ALAAAGAAYAQAQAS	Mycobacterium tuberculosis
TB	ALAAGDVTAALEASD	Mycobacterium tuberculosis
TB	ALAVIYLLASPDADL	Mycobacterium tuberculosis
TB	ALAYLVVKTLINATQ	Mycobacterium tuberculosis
TB	ALDLLNAPTQALLGR	Mycobacterium tuberculosis
TB	ALGLVDDTDFAEQWV	Mycobacterium tuberculosis
TB	ALGQHGVNIIEFCKA	Mycobacterium tuberculosis
TB	ALGQHGVNIMEFCKA	Mycobacterium tuberculosis
TB	ALGYRPSNPSARRSK	Mycobacterium tuberculosis
TB	ALIGFLSAFLNVRVV	Mycobacterium tuberculosis
TB	ALIIGWLLQRQAAVA	Mycobacterium tuberculosis
TB	ALKHNVILNSTWVDS	Mycobacterium tuberculosis
TB	ALKIHPNINASYNED	Mycobacterium tuberculosis
TB	ALKTTLLTFINQQCN	Mycobacterium tuberculosis
TB	ALLDPSQGMGPSLIG	Mycobacterium tuberculosis
TB	ALLEQVDSLQQILTI	Mycobacterium tuberculosis
TB	ALLPRAGAAAAAALP	Mycobacterium tuberculosis
TB	ALMDYGFRVVISSRF	Mycobacterium tuberculosis
TB	ALNATDPGAAAQFNA	Mycobacterium tuberculosis
TB	ALNGHHPGDVISVTW	Mycobacterium tuberculosis
TB	ALPTVEVVAAAADEV	Mycobacterium tuberculosis
TB	ALQSHDDVALVSVMW	Mycobacterium tuberculosis
TB	ALRASADAYATAEAS	Mycobacterium tuberculosis
TB	ALRRFLRNLRRYTDA	Mycobacterium tuberculosis
TB	ALSAEYAAVAQELSV	Mycobacterium tuberculosis
TB	ALSDADWHFIADPAS	Mycobacterium tuberculosis
TB	ALSKLNLVLANLNER	Mycobacterium tuberculosis
TB	ALSQDRFADFPALPL	Mycobacterium tuberculosis
TB	ALSRVHSMFLGTGGS	Mycobacterium tuberculosis
TB	ALSVLVGLTAATVAI	Mycobacterium tuberculosis
TB	ALTALIRDPPADSTG	Mycobacterium tuberculosis
TB	ALTGFLSAFLNVRVV	Mycobacterium tuberculosis
TB	ALTGGGGAYAAAEAA	Mycobacterium tuberculosis
TB	ALVAERITGAVEEIS	Mycobacterium tuberculosis
TB	ALVAGVNNRVQLAEL	Mycobacterium tuberculosis
TB	ALVFDLPAALQRAIP	Mycobacterium tuberculosis
TB	ALVHAVARRGGDVRF	Mycobacterium tuberculosis
TB	ALVIDDAQLLTDTEL	Mycobacterium tuberculosis
TB	ALVRRAAAAGFDTML	Mycobacterium tuberculosis
TB	ALVRRVAAAGFDTML	Mycobacterium tuberculosis
TB	ALVSGLVGAVGGTAT	Mycobacterium tuberculosis
TB	AMAIAGQIRSGGGSP	Mycobacterium tuberculosis
TB	AMAPTMAAPGAAVAS	Mycobacterium tuberculosis
TB	AMEDLVRAYHSMSST	Mycobacterium tuberculosis
TB	AMFGYAAATATATAT	Mycobacterium tuberculosis
TB	AMGPTLIGLAMGDAG	Mycobacterium tuberculosis
TB	AMIRAQAAALEAEHQ	Mycobacterium tuberculosis
TB	AMIRAQAASLEAEHQ	Mycobacterium tuberculosis
TB	AMKPDLQRALGATPN	Mycobacterium tuberculosis
TB	AMLAKVRRAPALIKV	Mycobacterium tuberculosis
TB	AMLQLARDLKLGNAF	Mycobacterium tuberculosis
TB	AMLQLARDLKLGNDF	Mycobacterium tuberculosis
TB	AMPTTEVVAAGADEV	Mycobacterium tuberculosis
TB	AMRDMAGRFEVHAQT	Mycobacterium tuberculosis
TB	AMSGLLDPSQAMGPT	Mycobacterium tuberculosis
TB	AMSSTHEANTMAMMA	Mycobacterium tuberculosis
TB	AMSTDELVMDGKVHR	Mycobacterium tuberculosis
TB	AMTVCIVLLILIVLL	Mycobacterium tuberculosis
TB	AMTYVINAHLRRHDT	Mycobacterium tuberculosis
TB	ANATVYMIDSVLMPP	Mycobacterium tuberculosis
TB	ANFQQLMSNYFGDRN	Mycobacterium tuberculosis
TB	ANGKRLLVNLDKAKA	Mycobacterium tuberculosis
TB	ANIGFGNRGDANIGI	Mycobacterium tuberculosis
TB	ANIGIGNIGDRNLGI	Mycobacterium tuberculosis
TB	ANPRFLMCTPLSHAG	Mycobacterium tuberculosis
TB	ANQDFVALLAKYYGG	Mycobacterium tuberculosis
TB	ANRAVKPTGSAAIGL	Mycobacterium tuberculosis
TB	APAASLGISTGDVIT	Mycobacterium tuberculosis
TB	APAIAAAEAEYEQIW	Mycobacterium tuberculosis
TB	APDCVVRVNAGRVRE	Mycobacterium tuberculosis
TB	APEIPYYSATLFDPR	Mycobacterium tuberculosis
TB	APIQEGLQQQLQNVL	Mycobacterium tuberculosis
TB	APLLHADRVAAVAAL	Mycobacterium tuberculosis
TB	APLWRVLVALSIRHV	Mycobacterium tuberculosis
TB	APQINFFYYLGEPIV	Mycobacterium tuberculosis
TB	APQVNAASAVIDELG	Mycobacterium tuberculosis
TB	APSMEEVAAAAVAVT	Mycobacterium tuberculosis
TB	APTDGFVGVAPDARL	Mycobacterium tuberculosis
TB	APWLDLVRKLGVLAG	Mycobacterium tuberculosis
TB	APYVAWMRATAIQAE	Mycobacterium tuberculosis
TB	AQAMAIATAFEAALA	Mycobacterium tuberculosis
TB	AQAVYDFRSIVDYLR	Mycobacterium tuberculosis
TB	AQAYQALSAQAAAFH	Mycobacterium tuberculosis
TB	AQAYQALSAQAALFH	Mycobacterium tuberculosis
TB	AQDAAAMFGYAAATA	Mycobacterium tuberculosis
TB	AQFEHTLLVTDTGVE	Mycobacterium tuberculosis
TB	AQFVQSLTNGARSYV	Mycobacterium tuberculosis
TB	AQGYQQLSQQMMTAF	Mycobacterium tuberculosis
TB	AQGYQQLSRQMMTAF	Mycobacterium tuberculosis
TB	AQHAGELAAVVVEPV	Mycobacterium tuberculosis
TB	AQIKYLVRMRSWPGG	Mycobacterium tuberculosis
TB	AQLAAGNEVVVFGTS	Mycobacterium tuberculosis
TB	AQLASGNLGSGNVGV	Mycobacterium tuberculosis
TB	AQLGYTIRQLERLLQ	Mycobacterium tuberculosis
TB	AQLLTDTELLRLTER	Mycobacterium tuberculosis
TB	AQLSQLISLLPSTLQ	Mycobacterium tuberculosis
TB	AQNGVRAMSSLGSSL	Mycobacterium tuberculosis
TB	AQQELYLTDVIAILR	Mycobacterium tuberculosis
TB	AQRSATQAAALVAEF	Mycobacterium tuberculosis
TB	AQTLQAFLHAITDGN	Mycobacterium tuberculosis
TB	AQTSQFVMAMINDED	Mycobacterium tuberculosis
TB	AQVRADRILALDADP	Mycobacterium tuberculosis
TB	ARARRAAIAAAGASR	Mycobacterium tuberculosis
TB	ARARRAALAAAGASR	Mycobacterium tuberculosis
TB	ARATQPLSVFFFDIL	Mycobacterium tuberculosis
TB	ARDAGLPSVAVYAEP	Mycobacterium tuberculosis
TB	ARDDLMVNNAGLVCG	Mycobacterium tuberculosis
TB	ARDYQALSAQMARFH	Mycobacterium tuberculosis
TB	ARGHGYLAYMHDPLA	Mycobacterium tuberculosis
TB	ARGSRAARAATAARA	Mycobacterium tuberculosis
TB	ARHRDYYTALAASLN	Mycobacterium tuberculosis
TB	ARIEEFNALAGHEHV	Mycobacterium tuberculosis
TB	ARIGSGLLVDVVDVR	Mycobacterium tuberculosis
TB	ARILLLVPSISLLSQ	Mycobacterium tuberculosis
TB	ARILRQLATPISVII	Mycobacterium tuberculosis
TB	ARIMSRLATQPNTHA	Mycobacterium tuberculosis
TB	ARIRSDAAEIAALEK	Mycobacterium tuberculosis
TB	ARLELTLLVGEWLNQ	Mycobacterium tuberculosis
TB	ARLLSIPLRHLYAAL	Mycobacterium tuberculosis
TB	ARLNMMAHLLSTIDY	Mycobacterium tuberculosis
TB	ARLRIAVVRAIRTAL	Mycobacterium tuberculosis
TB	ARLVELLKQPQSQPM	Mycobacterium tuberculosis
TB	ARMIIRLESPHRVAF	Mycobacterium tuberculosis
TB	ARNVRFLPTAAAAQG	Mycobacterium tuberculosis
TB	ARQVDLIRAQLTRQL	Mycobacterium tuberculosis
TB	ARSYVVAEATSAAPL	Mycobacterium tuberculosis
TB	ARTDLLAFTAFPKKI	Mycobacterium tuberculosis
TB	ARTDLLAFTRLPQAD	Mycobacterium tuberculosis
TB	ARTPFVRATVVRAQQ	Mycobacterium tuberculosis
TB	ARVFAGAGSAPMLAA	Mycobacterium tuberculosis
TB	ARVKVPDNVDRFVEL	Mycobacterium tuberculosis
TB	ARWVYFLTRMRNPTG	Mycobacterium tuberculosis
TB	ARWWRRGASLLAVPL	Mycobacterium tuberculosis
TB	ARYVELANALYMSGS	Mycobacterium tuberculosis
TB	ASAAALAGDAAGAWR	Mycobacterium tuberculosis
TB	ASDFWGGAGSAACQG	Mycobacterium tuberculosis
TB	ASDLFSAASAFQSVV	Mycobacterium tuberculosis
TB	ASDNFQLSQGGQGFA	Mycobacterium tuberculosis
TB	ASDTAAANQLMNNVP	Mycobacterium tuberculosis
TB	ASFFAKNFLPLLTST	Mycobacterium tuberculosis
TB	ASGGAGARAGANGLA	Mycobacterium tuberculosis
TB	ASGQTYRLVTSAFLH	Mycobacterium tuberculosis
TB	ASLAMTRAASPYVGW	Mycobacterium tuberculosis
TB	ASLSQLLPMLQSMGV	Mycobacterium tuberculosis
TB	ASLYVNSFNTVARAA	Mycobacterium tuberculosis
TB	ASMFIFDRSFTITIA	Mycobacterium tuberculosis
TB	ASMVIFDRSFTITIA	Mycobacterium tuberculosis
TB	ASNNPMLSTLTSALS	Mycobacterium tuberculosis
TB	ASPLQALEQQVLAAI	Mycobacterium tuberculosis
TB	ASRIRQITANKTRES	Mycobacterium tuberculosis
TB	ASSDITAQLSQLISL	Mycobacterium tuberculosis
TB	ASSVFVNYDGTSKRR	Mycobacterium tuberculosis
TB	ASSVYAMATLFALDR	Mycobacterium tuberculosis
TB	ASVELLLGQDWRTRI	Mycobacterium tuberculosis
TB	ASVTTGLAGDAWHGP	Mycobacterium tuberculosis
TB	ASWLSGLRGSRVVLR	Mycobacterium tuberculosis
TB	ATAAAAAAVDRGDPP	Mycobacterium tuberculosis
TB	ATAFEAALAATVQPA	Mycobacterium tuberculosis
TB	ATAGAFSRPGLPVEY	Mycobacterium tuberculosis
TB	ATAGASGAVFGLFGA	Mycobacterium tuberculosis
TB	ATAPAQAAPPALSQD	Mycobacterium tuberculosis
TB	ATEVVRRLTATAHRG	Mycobacterium tuberculosis
TB	ATFEMRYLQSLPAHL	Mycobacterium tuberculosis
TB	ATGIVLMLGDQPQLA	Mycobacterium tuberculosis
TB	ATGQASQRAAGASGG	Mycobacterium tuberculosis
TB	ATHADAAAAVEAAMS	Mycobacterium tuberculosis
TB	ATISSLVMANLAASA	Mycobacterium tuberculosis
TB	ATIVVAGGRGVGSAE	Mycobacterium tuberculosis
TB	ATLKILIFSLLAGAL	Mycobacterium tuberculosis
TB	ATLLQRVRETYSQRA	Mycobacterium tuberculosis
TB	ATLRITRLRPSGRGT	Mycobacterium tuberculosis
TB	ATMVVAGGRGVGSAE	Mycobacterium tuberculosis
TB	ATPRIRLIERLVSGK	Mycobacterium tuberculosis
TB	ATPVVTYTLISLNAL	Mycobacterium tuberculosis
TB	ATQARAAAAAFEQAH	Mycobacterium tuberculosis
TB	ATQGALLKLRAAGVD	Mycobacterium tuberculosis
TB	AVAEAAVASAPQTTP	Mycobacterium tuberculosis
TB	AVDGAPINSATAMAD	Mycobacterium tuberculosis
TB	AVDGRFAVPQILGDE	Mycobacterium tuberculosis
TB	AVEAGAAITQGTVLA	Mycobacterium tuberculosis
TB	AVEEAVLFLAEVAVA	Mycobacterium tuberculosis
TB	AVGLVDDTDFAEQWV	Mycobacterium tuberculosis
TB	AVGSLIESRRRRRRV	Mycobacterium tuberculosis
TB	AVGVPAGAGADAAHR	Mycobacterium tuberculosis
TB	AVHVWLRLPAGRVEI	Mycobacterium tuberculosis
TB	AVILFVYLLIALSQI	Mycobacterium tuberculosis
TB	AVKELEALLAADVVP	Mycobacterium tuberculosis
TB	AVLMLGAGVAVADPD	Mycobacterium tuberculosis
TB	AVLPILALYVVAAEE	Mycobacterium tuberculosis
TB	AVLVQRDWYEDLGDL	Mycobacterium tuberculosis
TB	AVPLRLLGGLHRMVL	Mycobacterium tuberculosis
TB	AVQVVTAVVLVLAAG	Mycobacterium tuberculosis
TB	AVRPYLVLATQRSGS	Mycobacterium tuberculosis
TB	AVSAGVLASPVLSAD	Mycobacterium tuberculosis
TB	AVSFAAMASSASDGT	Mycobacterium tuberculosis
TB	AVSTAAVAAAPQTTP	Mycobacterium tuberculosis
TB	AVSWAIFALVLAVVI	Mycobacterium tuberculosis
TB	AVTFVNAPAFAAERG	Mycobacterium tuberculosis
TB	AVTFVNAPALAAERG	Mycobacterium tuberculosis
TB	AVTGAGTAGAATPAA	Mycobacterium tuberculosis
TB	AVTKLFEGLNVGTYS	Mycobacterium tuberculosis
TB	AVVCAYVALYAQRRP	Mycobacterium tuberculosis
TB	AVYLLYLTKIAVYVA	Mycobacterium tuberculosis
TB	AWAEGAALSTDEAIA	Mycobacterium tuberculosis
TB	AWFNYTATLKILIFS	Mycobacterium tuberculosis
TB	AWMSAAAAQAEQAAT	Mycobacterium tuberculosis
TB	AWMSAAATQAEQAAT	Mycobacterium tuberculosis
TB	AYAQRVYQANRAAGS	Mycobacterium tuberculosis
TB	AYCGASAAHAIAGAC	Mycobacterium tuberculosis
TB	AYFDTDFFQVLVTQF	Mycobacterium tuberculosis
TB	AYGLTVPPPVIAENR	Mycobacterium tuberculosis
TB	AYGRGIRYDERPEQL	Mycobacterium tuberculosis
TB	AYLVLDPLIYFGPFA	Mycobacterium tuberculosis
TB	AYNAGGGHNGVFDFP	Mycobacterium tuberculosis
TB	CALLTIAIQPQTRWE	Mycobacterium tuberculosis
TB	CGNGTPNELGGANIP	Mycobacterium tuberculosis
TB	CILVWILVRIINVRS	Mycobacterium tuberculosis
TB	CLLVLDDFRDLMTAT	Mycobacterium tuberculosis
TB	CMTIPWQIAQKLHAV	Mycobacterium tuberculosis
TB	CQGRTRYRLLETVRR	Mycobacterium tuberculosis
TB	CRGRTRYRLLETVRR	Mycobacterium tuberculosis
TB	CRIPVFVELAARIKR	Mycobacterium tuberculosis
TB	CRLVLRLFGVRITVS	Mycobacterium tuberculosis
TB	CSVVAAATAILAVVL	Mycobacterium tuberculosis
TB	CTDFFSDTTFRVFQA	Mycobacterium tuberculosis
TB	CVVLIAFGYSGLPFW	Mycobacterium tuberculosis
TB	DAAFTYIDYEQDWAG	Mycobacterium tuberculosis
TB	DAATAQTLQAFLHAI	Mycobacterium tuberculosis
TB	DAATAQTLQAFLHWA	Mycobacterium tuberculosis
TB	DADVVAFADDELEAA	Mycobacterium tuberculosis
TB	DANGIVHVTAKDKGT	Mycobacterium tuberculosis
TB	DANNYEQQEQASQQI	Mycobacterium tuberculosis
TB	DAVAALTWDIPPGPA	Mycobacterium tuberculosis
TB	DCFRLLAGGVRGAVQ	Mycobacterium tuberculosis
TB	DDEFWMLMAGRKLAA	Mycobacterium tuberculosis
TB	DDFQALNASLVEEGK	Mycobacterium tuberculosis
TB	DDIKATYDKGILTVS	Mycobacterium tuberculosis
TB	DDLAAHRVDWVDTIT	Mycobacterium tuberculosis
TB	DDMAAQPFFDPSASF	Mycobacterium tuberculosis
TB	DDNVYTFLVRPDSNK	Mycobacterium tuberculosis
TB	DDPRQRLRGLPRLNS	Mycobacterium tuberculosis
TB	DDRITKARWVYFLTR	Mycobacterium tuberculosis
TB	DDVLARLRAQAGALA	Mycobacterium tuberculosis
TB	DDWYARESNNNSVQL	Mycobacterium tuberculosis
TB	DDYNGWDINTPAFEW	Mycobacterium tuberculosis
TB	DEALHLIRKRAKRLR	Mycobacterium tuberculosis
TB	DEFLARLRAAVRRNT	Mycobacterium tuberculosis
TB	DEFYMVRVAGLKRRD	Mycobacterium tuberculosis
TB	DELDVIKNNVTAAIS	Mycobacterium tuberculosis
TB	DELVGGPPVEASAAA	Mycobacterium tuberculosis
TB	DEMSLRETTFVVVDL	Mycobacterium tuberculosis
TB	DEMSLSETTFVVVDL	Mycobacterium tuberculosis
TB	DEPQILRALRINLTV	Mycobacterium tuberculosis
TB	DESFVIEYFGPLLSV	Mycobacterium tuberculosis
TB	DESWQQFRQELIPLL	Mycobacterium tuberculosis
TB	DEVVAFAEEYGLPIA	Mycobacterium tuberculosis
TB	DFLELLRYLAVELLP	Mycobacterium tuberculosis
TB	DFQEFAKLLFTNPVK	Mycobacterium tuberculosis
TB	DFTTGYIVTPSLPID	Mycobacterium tuberculosis
TB	DFTTGYIVTPSLPTD	Mycobacterium tuberculosis
TB	DFVRQLQKLAGGNVA	Mycobacterium tuberculosis
TB	DFWRFNVAFARQILE	Mycobacterium tuberculosis
TB	DFYFVINVRNVSVSA	Mycobacterium tuberculosis
TB	DGGAGGFGAGTGGNG	Mycobacterium tuberculosis
TB	DGGHIAVAVFERIRN	Mycobacterium tuberculosis
TB	DGLFAGWRSDPAFVL	Mycobacterium tuberculosis
TB	DGLPNYQRIGSLRIG	Mycobacterium tuberculosis
TB	DGLVRDANNYEQQEQ	Mycobacterium tuberculosis
TB	DGMQSVVRVDPRQVQ	Mycobacterium tuberculosis
TB	DGNGGNGGSGGGAGS	Mycobacterium tuberculosis
TB	DGPHKDLRRARAAAL	Mycobacterium tuberculosis
TB	DGQVDLMVSNPPYIP	Mycobacterium tuberculosis
TB	DGRRVEVSLPADLAL	Mycobacterium tuberculosis
TB	DGSLYVADRTPTADR	Mycobacterium tuberculosis
TB	DGSSHLVQIQIAPTK	Mycobacterium tuberculosis
TB	DGSSHSVQIQIAPTK	Mycobacterium tuberculosis
TB	DGTVTLLADEVASSV	Mycobacterium tuberculosis
TB	DGVNDFPKYPLNVFA	Mycobacterium tuberculosis
TB	DHGLWVAFWFFLAQL	Mycobacterium tuberculosis
TB	DHPGYELENDNQLLY	Mycobacterium tuberculosis
TB	DHSTIIYNSRVTIAG	Mycobacterium tuberculosis
TB	DIADIADIDAAEVAD	Mycobacterium tuberculosis
TB	DIKISVKHNDPVVMV	Mycobacterium tuberculosis
TB	DIKVQFQSGGNNSPA	Mycobacterium tuberculosis
TB	DKEYLRQRATLIDPK	Mycobacterium tuberculosis
TB	DKPEVVYFEPDKLST	Mycobacterium tuberculosis
TB	DKRTVIEDIEFEEDD	Mycobacterium tuberculosis
TB	DKVGNEGVITVEESN	Mycobacterium tuberculosis
TB	DLASGVVQPVSSPDV	Mycobacterium tuberculosis
TB	DLGGNNLPAKFLEGF	Mycobacterium tuberculosis
TB	DLIIGWLLQRQAAVA	Mycobacterium tuberculosis
TB	DLILFDWPTHMLQLA	Mycobacterium tuberculosis
TB	DLKLLRENPDAVRRS	Mycobacterium tuberculosis
TB	DLLSMMLMDEQQTQR	Mycobacterium tuberculosis
TB	DLPLLVPLRAIPLLG	Mycobacterium tuberculosis
TB	DLTEPPAAQVAEAAK	Mycobacterium tuberculosis
TB	DLTRRFWRSSGVHIV	Mycobacterium tuberculosis
TB	DMAVRALQNLAAAGF	Mycobacterium tuberculosis
TB	DMFFATVGFALGVFV	Mycobacterium tuberculosis
TB	DMGFDAAALAPEHQP	Mycobacterium tuberculosis
TB	DMGFDAAAPAPEHQP	Mycobacterium tuberculosis
TB	DMWGPKEDPAWQRND	Mycobacterium tuberculosis
TB	DNIGNANIGFGNRGD	Mycobacterium tuberculosis
TB	DNNGNGARVQRVVGS	Mycobacterium tuberculosis
TB	DNTLVQFEITVDPQV	Mycobacterium tuberculosis
TB	DPDKDVDIMVRDGQL	Mycobacterium tuberculosis
TB	DPDVRLLFSLGLRAM	Mycobacterium tuberculosis
TB	DPIYKRKVLELAAAL	Mycobacterium tuberculosis
TB	DPLGFRWTNFGVAER	Mycobacterium tuberculosis
TB	DPMVQIPRLVANNTR	Mycobacterium tuberculosis
TB	DPSAMVAQVGPQVVN	Mycobacterium tuberculosis
TB	DPVVMVAAYELLAAR	Mycobacterium tuberculosis
TB	DQADQAAVAALAHSG	Mycobacterium tuberculosis
TB	DQAHFQPLPPAVVKL	Mycobacterium tuberculosis
TB	DQALAATGQASQRAA	Mycobacterium tuberculosis
TB	DQARAAAAGDAEAMV	Mycobacterium tuberculosis
TB	DQARAAAAGDDEAMV	Mycobacterium tuberculosis
TB	DQARAAAAGDDETMV	Mycobacterium tuberculosis
TB	DQVHFQPLPPAVVKL	Mycobacterium tuberculosis
TB	DRASYRAHWQDDDVT	Mycobacterium tuberculosis
TB	DRGGVRLQDRVLLRF	Mycobacterium tuberculosis
TB	DRIRTLRTAAGDAVG	Mycobacterium tuberculosis
TB	DRLPVVLLDGREHSY	Mycobacterium tuberculosis
TB	DRLSTYFNEQVFPVL	Mycobacterium tuberculosis
TB	DRQLHSAVAAAVGGP	Mycobacterium tuberculosis
TB	DRVLLRFGLHQALRL	Mycobacterium tuberculosis
TB	DRWLDLRYVGPASAD	Mycobacterium tuberculosis
TB	DSGTHSWEYWGAQLN	Mycobacterium tuberculosis
TB	DSLYQRALTTATQSY	Mycobacterium tuberculosis
TB	DSYVAAPGLGKTKIN	Mycobacterium tuberculosis
TB	DSYVAAPGLVKTKIN	Mycobacterium tuberculosis
TB	DTAQAEIFAGDIEPN	Mycobacterium tuberculosis
TB	DTGFYVSADAQRRAA	Mycobacterium tuberculosis
TB	DTIILIRVPNNGKSA	Mycobacterium tuberculosis
TB	DTRLMRLEDEMKEGR	Mycobacterium tuberculosis
TB	DTTFRVFQAPYVGAV	Mycobacterium tuberculosis
TB	DTVPRGYRIAARPGA	Mycobacterium tuberculosis
TB	DTVVRIRSFVRQLQP	Mycobacterium tuberculosis
TB	DVAVLQLRGAGGLPS	Mycobacterium tuberculosis
TB	DVGDYVAYLLEPVSV	Mycobacterium tuberculosis
TB	DVINDFVSSYARGET	Mycobacterium tuberculosis
TB	DVLLFIDNIFRFTQA	Mycobacterium tuberculosis
TB	DVLLLDVTPLSLGIE	Mycobacterium tuberculosis
TB	DVLSQPMLPHTWDGS	Mycobacterium tuberculosis
TB	DVLTTYILLPSQDLP	Mycobacterium tuberculosis
TB	DVMPNPVANNSVNVF	Mycobacterium tuberculosis
TB	DVPIVGDVKAVITEL	Mycobacterium tuberculosis
TB	DVPSPFGLFPDVDWA	Mycobacterium tuberculosis
TB	DVRRFETELLDHMRA	Mycobacterium tuberculosis
TB	DVVLAIVRDQPVQPV	Mycobacterium tuberculosis
TB	DWYSPACGKAGCQTY	Mycobacterium tuberculosis
TB	DYQGLIGFSGTLTIP	Mycobacterium tuberculosis
TB	DYVFVDDVVDAFVRV	Mycobacterium tuberculosis
TB	DYVLLGVAAAVVIGL	Mycobacterium tuberculosis
TB	EAHRFAITYHRSKRS	Mycobacterium tuberculosis
TB	EALQGLLAHAKSVTS	Mycobacterium tuberculosis
TB	EAPEMTSAGGLLEQA	Mycobacterium tuberculosis
TB	EAVTAVVVLRSNAAR	Mycobacterium tuberculosis
TB	EDAVRNAKAAVEEGI	Mycobacterium tuberculosis
TB	EDLVRAYHAMSRTHE	Mycobacterium tuberculosis
TB	EDLVRAYHSMSGTHE	Mycobacterium tuberculosis
TB	EEISQLLYWTQVLMI	Mycobacterium tuberculosis
TB	EELHAAAGSFASVTT	Mycobacterium tuberculosis
TB	EEQFRLAAAVAAALA	Mycobacterium tuberculosis
TB	EFDRAILAANPSIAA	Mycobacterium tuberculosis
TB	EFGVEGLATVIPFHR	Mycobacterium tuberculosis
TB	EFNGSLIDSEEFYLV	Mycobacterium tuberculosis
TB	EGAVAVRRKRALSAT	Mycobacterium tuberculosis
TB	EGERFLETLAETAAS	Mycobacterium tuberculosis
TB	EGFTAIFTAPEEIDV	Mycobacterium tuberculosis
TB	EGGAGLAAALEEVRG	Mycobacterium tuberculosis
TB	EGGYQLAVIRHGQLA	Mycobacterium tuberculosis
TB	EGKVAVASFFAKNFL	Mycobacterium tuberculosis
TB	EGLQQQLQNVLAQLA	Mycobacterium tuberculosis
TB	EGRLSLDQVGVIAGR	Mycobacterium tuberculosis
TB	EGTQQDWLIDQARKH	Mycobacterium tuberculosis
TB	EHELYVAVLSNALHR	Mycobacterium tuberculosis
TB	EHRFVGLFSVAAMNA	Mycobacterium tuberculosis
TB	EHVLATQTLPLRPFK	Mycobacterium tuberculosis
TB	EHYWLKLFVFFFPFT	Mycobacterium tuberculosis
TB	EIAVEQAALQSAWQG	Mycobacterium tuberculosis
TB	EIGWEAGTAAPDEIP	Mycobacterium tuberculosis
TB	EITPFALTLRLLVIA	Mycobacterium tuberculosis
TB	EIVQFLEETFAAYDQ	Mycobacterium tuberculosis
TB	EKRYGRIEPLPKHDT	Mycobacterium tuberculosis
TB	ELADLIEFARTVNAE	Mycobacterium tuberculosis
TB	ELFAAHGFTDVSVDD	Mycobacterium tuberculosis
TB	ELGYDRTAHQDVPSP	Mycobacterium tuberculosis
TB	ELGYRLLQRLGADVA	Mycobacterium tuberculosis
TB	ELSAQYAEAASEVEE	Mycobacterium tuberculosis
TB	ELSDLIEFARNVNAE	Mycobacterium tuberculosis
TB	ELSFTLTGNPNRPDG	Mycobacterium tuberculosis
TB	ELTPDEAAAEAVATQ	Mycobacterium tuberculosis
TB	ELTPDEAAAVAVATQ	Mycobacterium tuberculosis
TB	ELVAAEAAAAGAERL	Mycobacterium tuberculosis
TB	ELWALLRIYQYQRLF	Mycobacterium tuberculosis
TB	EPILSDRVLAIIDSA	Mycobacterium tuberculosis
TB	EPRFPSFKGIMAAKK	Mycobacterium tuberculosis
TB	EPVVAMGNSGGQGGT	Mycobacterium tuberculosis
TB	EQFRIRRDKRARLLA	Mycobacterium tuberculosis
TB	EQIWAQDVAAMFGYH	Mycobacterium tuberculosis
TB	EQRHPPGAGAAALVS	Mycobacterium tuberculosis
TB	EQVKAAEADEVEAEA	Mycobacterium tuberculosis
TB	ERGVFLPLSTLKADP	Mycobacterium tuberculosis
TB	ERLVNLVIALLSTRG	Mycobacterium tuberculosis
TB	ERSHLLANVSSLLIK	Mycobacterium tuberculosis
TB	ESALWEASLFEEHGF	Mycobacterium tuberculosis
TB	ESETLVRRASRIASK	Mycobacterium tuberculosis
TB	ESFKKSVNAMLEAGW	Mycobacterium tuberculosis
TB	ESHGVAAVLFAATAA	Mycobacterium tuberculosis
TB	ESLAGASAAIEAVTA	Mycobacterium tuberculosis
TB	ESVFAATVAELEPLI	Mycobacterium tuberculosis
TB	ESWLGPSSAAMAAAV	Mycobacterium tuberculosis
TB	ETADELAALLAAVQA	Mycobacterium tuberculosis
TB	ETFLTSELPGWLQAN	Mycobacterium tuberculosis
TB	ETGSTGDTVIFEEFK	Mycobacterium tuberculosis
TB	ETIPEFLAALEKPRR	Mycobacterium tuberculosis
TB	ETLLMGDLVITEEEL	Mycobacterium tuberculosis
TB	ETLNGLIQFDAAIQP	Mycobacterium tuberculosis
TB	ETMQIVQVDQRFVFH	Mycobacterium tuberculosis
TB	EVAADLQQGAVQGVN	Mycobacterium tuberculosis
TB	EVLEVRGEVFFRLDD	Mycobacterium tuberculosis
TB	EVLGFRMVQDERVGR	Mycobacterium tuberculosis
TB	EVQLTDAIALLIAEG	Mycobacterium tuberculosis
TB	EVTMLYVVASPDLMT	Mycobacterium tuberculosis
TB	EVTRRRFLRHLRDQS	Mycobacterium tuberculosis
TB	EVVDYLGILASARPV	Mycobacterium tuberculosis
TB	EVVDYLGIPASARPV	Mycobacterium tuberculosis
TB	EVVTIAAAEAPDPQR	Mycobacterium tuberculosis
TB	EVWAIDGDGCFQMTN	Mycobacterium tuberculosis
TB	EVYLQLMFVKFRYRL	Mycobacterium tuberculosis
TB	EWNVFFIFSLCYLFG	Mycobacterium tuberculosis
TB	EWNVRSDVVARAMRL	Mycobacterium tuberculosis
TB	EWTVRHTVAAWLAVC	Mycobacterium tuberculosis
TB	EYTRLVDDQSERMAS	Mycobacterium tuberculosis
TB	FAAAYVSGLAALLRQ	Mycobacterium tuberculosis
TB	FAGAGLGPMLAAASA	Mycobacterium tuberculosis
TB	FAGANLIPLRGGPID	Mycobacterium tuberculosis
TB	FDHEFTFGWDELLSK	Mycobacterium tuberculosis
TB	FDLRAQGINLIIHYV	Mycobacterium tuberculosis
TB	FDREFTFGWDELLSK	Mycobacterium tuberculosis
TB	FEVLHELKLIVDLMY	Mycobacterium tuberculosis
TB	FEWYDQSGLSVVMPV	Mycobacterium tuberculosis
TB	FFFRKIVRDKGVALA	Mycobacterium tuberculosis
TB	FGENFFYILYFQEPG	Mycobacterium tuberculosis
TB	FGFAVIVYLVWRFIV	Mycobacterium tuberculosis
TB	FGGAGGAAAGVGTTG	Mycobacterium tuberculosis
TB	FGHDTALTVATEAID	Mycobacterium tuberculosis
TB	FGMVQFQKFFNPVTP	Mycobacterium tuberculosis
TB	FGMVTLLGSALLSVL	Mycobacterium tuberculosis
TB	FGRLPFETLFEPAIS	Mycobacterium tuberculosis
TB	FGRYRDIVTARARRV	Mycobacterium tuberculosis
TB	FGVGHIWRRIRAANL	Mycobacterium tuberculosis
TB	FGVMFGAIWAEEAWG	Mycobacterium tuberculosis
TB	FGYSQSATISSLVMA	Mycobacterium tuberculosis
TB	FHEQFVRALTAGAGS	Mycobacterium tuberculosis
TB	FIADPASRFYNLVLA	Mycobacterium tuberculosis
TB	FKGIMAAKKKEVTVL	Mycobacterium tuberculosis
TB	FLAENADFAQAVIDA	Mycobacterium tuberculosis
TB	FLEGFVRTSNIKFQD	Mycobacterium tuberculosis
TB	FLETPSQFFPFTGLN	Mycobacterium tuberculosis
TB	FLGIYAGAASAERVR	Mycobacterium tuberculosis
TB	FLHSGLIALPPDLAS	Mycobacterium tuberculosis
TB	FLIHAVSAAAVGRPS	Mycobacterium tuberculosis
TB	FLIISVLFYFTVVVQ	Mycobacterium tuberculosis
TB	FLLYVVVVDLPTHIA	Mycobacterium tuberculosis
TB	FLMSVGDLIIGWLLQ	Mycobacterium tuberculosis
TB	FLSQNMMAAEQFTGQ	Mycobacterium tuberculosis
TB	FLSVTEEGVSILAES	Mycobacterium tuberculosis
TB	FMVLFHLNILSNLPM	Mycobacterium tuberculosis
TB	FNEIARIAQTSFDTG	Mycobacterium tuberculosis
TB	FNIESLAVGATECKD	Mycobacterium tuberculosis
TB	FNVRYRDDKSYPVLA	Mycobacterium tuberculosis
TB	FPDRASIIRLVGAVL	Mycobacterium tuberculosis
TB	FPFQLFLVLYGLPLE	Mycobacterium tuberculosis
TB	FPKYPLNVFATANAI	Mycobacterium tuberculosis
TB	FPPNGTHSWEYWGAQ	Mycobacterium tuberculosis
TB	FQNGFRGLLENRRVQ	Mycobacterium tuberculosis
TB	FQSGGNNSPAVYLLD	Mycobacterium tuberculosis
TB	FQSVVWGLTVGSWIG	Mycobacterium tuberculosis
TB	FRNLVYAMPPYICTP	Mycobacterium tuberculosis
TB	FRNLVYVMPPYICTP	Mycobacterium tuberculosis
TB	FRQHINYVLARPKLR	Mycobacterium tuberculosis
TB	FRTADIAAGFQEAVA	Mycobacterium tuberculosis
TB	FSGWDINTPAFEWYD	Mycobacterium tuberculosis
TB	FSMTGTEVVTIAAAE	Mycobacterium tuberculosis
TB	FSRPGLPVEYLQVPS	Mycobacterium tuberculosis
TB	FSVGSGQTYGVDVVG	Mycobacterium tuberculosis
TB	FSVGWLYWYFWVIVV	Mycobacterium tuberculosis
TB	FTDQIAAFKIIMLCL	Mycobacterium tuberculosis
TB	FTGKPEFVENFFMFI	Mycobacterium tuberculosis
TB	FTGLNSLTYDVSVAQ	Mycobacterium tuberculosis
TB	FTLDREAADAVLDEI	Mycobacterium tuberculosis
TB	FTLIGNINNPNGGVL	Mycobacterium tuberculosis
TB	FVDETAGQSWCAILG	Mycobacterium tuberculosis
TB	FVIAAPEALVAVASD	Mycobacterium tuberculosis
TB	FVLGTGLLLDTFLVR	Mycobacterium tuberculosis
TB	FVNPVEAFQFYFELL	Mycobacterium tuberculosis
TB	FVNTLVASSGSYAAT	Mycobacterium tuberculosis
TB	FVPRVWVAIVAVATL	Mycobacterium tuberculosis
TB	FVQALTTAAASYASV	Mycobacterium tuberculosis
TB	FVRSSNLKFQDAYNA	Mycobacterium tuberculosis
TB	FVTGIVLFALAILIS	Mycobacterium tuberculosis
TB	FVVLLSTLTLASFIY	Mycobacterium tuberculosis
TB	FVYAGAMSGLLDPSQ	Mycobacterium tuberculosis
TB	FWGGAGSAACQGFIT	Mycobacterium tuberculosis
TB	FYNEKAFLLTTFDVS	Mycobacterium tuberculosis
TB	FYSDWYQPACGKAGC	Mycobacterium tuberculosis
TB	FYVWDFAEKFKEDVI	Mycobacterium tuberculosis
TB	GAALMANQELRLSRT	Mycobacterium tuberculosis
TB	GAGGDGADGTAAEAL	Mycobacterium tuberculosis
TB	GAGGLIGWAGAAGGT	Mycobacterium tuberculosis
TB	GAGGSANVANAGNSI	Mycobacterium tuberculosis
TB	GAIRAALRGDLHLHS	Mycobacterium tuberculosis
TB	GAIVKRPRVVVDASG	Mycobacterium tuberculosis
TB	GALSLVVVQAPSLQW	Mycobacterium tuberculosis
TB	GANIPAEFLENFVRS	Mycobacterium tuberculosis
TB	GAQLNAMKPDLQRAL	Mycobacterium tuberculosis
TB	GAQSGGSTRPGLVAP	Mycobacterium tuberculosis
TB	GARVQRVVGSAPAAS	Mycobacterium tuberculosis
TB	GASGGVTVGVGVGTE	Mycobacterium tuberculosis
TB	GAVGAALVSGLVGAV	Mycobacterium tuberculosis
TB	GDLAREDSDGFYYIV	Mycobacterium tuberculosis
TB	GDPARTMRRMIGGLR	Mycobacterium tuberculosis
TB	GDSGGPVVNGLGQVV	Mycobacterium tuberculosis
TB	GDVITAVDGAPINSA	Mycobacterium tuberculosis
TB	GDYNLQFLDHIVAHP	Mycobacterium tuberculosis
TB	GEEYLILSARDVLAV	Mycobacterium tuberculosis
TB	GEGTLTAASWLSEEN	Mycobacterium tuberculosis
TB	GELWVAAARMRQVDQ	Mycobacterium tuberculosis
TB	GERWRRRGRAASATA	Mycobacterium tuberculosis
TB	GEVFFRLDDFQALNA	Mycobacterium tuberculosis
TB	GFAPAAAQAVETAAQ	Mycobacterium tuberculosis
TB	GFGTLYAVYLLYLTK	Mycobacterium tuberculosis
TB	GFGTPYAVYLLYLTK	Mycobacterium tuberculosis
TB	GFYRHDLDGLRGVAI	Mycobacterium tuberculosis
TB	GGAGGVGGVGGAGAA	Mycobacterium tuberculosis
TB	GGEIDDCSDIFDVHH	Mycobacterium tuberculosis
TB	GGGLTVVIDLAAPED	Mycobacterium tuberculosis
TB	GGGSPTVHIGPTAFL	Mycobacterium tuberculosis
TB	GGILYSSLEYFEKAL	Mycobacterium tuberculosis
TB	GGIVNAQNAQLSNCS	Mycobacterium tuberculosis
TB	GGKGGAGGSGGVNGA	Mycobacterium tuberculosis
TB	GGLDNAALAAAVQQV	Mycobacterium tuberculosis
TB	GGLHRMVLDGRAPVL	Mycobacterium tuberculosis
TB	GGLLVVVVAMLLGVD	Mycobacterium tuberculosis
TB	GGLPLAGAGGAGAGP	Mycobacterium tuberculosis
TB	GGLPSAAIGGGVAVG	Mycobacterium tuberculosis
TB	GGMGGAGGGAGGAGG	Mycobacterium tuberculosis
TB	GGNGGAGGAASGVGN	Mycobacterium tuberculosis
TB	GGNGGAGGGGGTGFN	Mycobacterium tuberculosis
TB	GGNGGNAGVGTPAGN	Mycobacterium tuberculosis
TB	GGNGGNGVNGGAGGT	Mycobacterium tuberculosis
TB	GGNGGVGGTGGASAL	Mycobacterium tuberculosis
TB	GGPGGSGGASALAFG	Mycobacterium tuberculosis
TB	GGPIMILVLAVLFRL	Mycobacterium tuberculosis
TB	GGQSSFYTDWYQPSQ	Mycobacterium tuberculosis
TB	GGSGGGAGSGGDGGG	Mycobacterium tuberculosis
TB	GGTATAGAFSRPGLP	Mycobacterium tuberculosis
TB	GGTAVLPTYFEIVER	Mycobacterium tuberculosis
TB	GGTDSLLPLPNIPLL	Mycobacterium tuberculosis
TB	GGTDSLLSLPNIPLL	Mycobacterium tuberculosis
TB	GGTEIKYNGEEYLIL	Mycobacterium tuberculosis
TB	GGVGGAGGAGGALVA	Mycobacterium tuberculosis
TB	GGVGGAGGNGGIGIT	Mycobacterium tuberculosis
TB	GGVGGSGGVGGVFGN	Mycobacterium tuberculosis
TB	GGVGGVGGVGGAGAA	Mycobacterium tuberculosis
TB	GGVIRGEATEQLREL	Mycobacterium tuberculosis
TB	GGWWLTFGQILGLAQ	Mycobacterium tuberculosis
TB	GHAYLLLPNTESARK	Mycobacterium tuberculosis
TB	GHLEFLQALREDEIA	Mycobacterium tuberculosis
TB	GHPFWFSRTVFGELA	Mycobacterium tuberculosis
TB	GHPRWWFDLLTTEPL	Mycobacterium tuberculosis
TB	GIGMNFFMEVAKLRA	Mycobacterium tuberculosis
TB	GITGNGQIGFGKPAN	Mycobacterium tuberculosis
TB	GITVADNVAAFSELG	Mycobacterium tuberculosis
TB	GIVIDPNGVVLTNNH	Mycobacterium tuberculosis
TB	GKGRIRLKMNALVDE	Mycobacterium tuberculosis
TB	GKKYGPIAALPKYDS	Mycobacterium tuberculosis
TB	GKLIANNTRVWVYCG	Mycobacterium tuberculosis
TB	GKPANPDVLVVGNGG	Mycobacterium tuberculosis
TB	GKSLRIFKSEVRELQ	Mycobacterium tuberculosis
TB	GKTTLLRLLNRLIDP	Mycobacterium tuberculosis
TB	GLAYGFSVSGPISRA	Mycobacterium tuberculosis
TB	GLFTLVLHTHLPWLA	Mycobacterium tuberculosis
TB	GLGFGGAAGAGGAAT	Mycobacterium tuberculosis
TB	GLGLAAIAFLPIVLA	Mycobacterium tuberculosis
TB	GLGSVRFLMSVGALI	Mycobacterium tuberculosis
TB	GLGSVRFLMSVGDLI	Mycobacterium tuberculosis
TB	GLGVVDNNGNGARVQ	Mycobacterium tuberculosis
TB	GLIIGIFAAMLATLP	Mycobacterium tuberculosis
TB	GLIIGIFAVMLATLP	Mycobacterium tuberculosis
TB	GLLHPILVIRNQKVS	Mycobacterium tuberculosis
TB	GLQQQLQNVLAQLAS	Mycobacterium tuberculosis
TB	GLRAQDDYNGWDINT	Mycobacterium tuberculosis
TB	GLSIRETVLFPIVRP	Mycobacterium tuberculosis
TB	GLTLSKNQANHVQQL	Mycobacterium tuberculosis
TB	GLVVAMTFFEQVRRL	Mycobacterium tuberculosis
TB	GLWKTVSPHRSPISN	Mycobacterium tuberculosis
TB	GMKVKNTIAATSFAA	Mycobacterium tuberculosis
TB	GMNTAASDNFQLSQG	Mycobacterium tuberculosis
TB	GMRKNELIAAIEEIR	Mycobacterium tuberculosis
TB	GMVVLVVVLGLARSR	Mycobacterium tuberculosis
TB	GMVVLVVVLGLAVLA	Mycobacterium tuberculosis
TB	GNEVVVFGTSQSATI	Mycobacterium tuberculosis
TB	GNGVVALRNAQLVTF	Mycobacterium tuberculosis
TB	GNIGDRNLGIGNTGN	Mycobacterium tuberculosis
TB	GNIGNDNIGNANIGF	Mycobacterium tuberculosis
TB	GNLGSGNVGVGNIGN	Mycobacterium tuberculosis
TB	GNNNNNFISQMVYSF	Mycobacterium tuberculosis
TB	GNRGDANIGIGNIGD	Mycobacterium tuberculosis
TB	GNSIGVAGIGGAGGR	Mycobacterium tuberculosis
TB	GNSIKIIIAFLTNPI	Mycobacterium tuberculosis
TB	GNTGNWNIGIGITGN	Mycobacterium tuberculosis
TB	GNTHYYMFLTQDLPL	Mycobacterium tuberculosis
TB	GNVGVGNIGNDNIGN	Mycobacterium tuberculosis
TB	GNYLSDVSATVFLAV	Mycobacterium tuberculosis
TB	GPAMEYLIAAQDVLV	Mycobacterium tuberculosis
TB	GPIIEIDSLDLTGNS	Mycobacterium tuberculosis
TB	GPIVHDAIHRSAARS	Mycobacterium tuberculosis
TB	GPLTSGILNFGNTVS	Mycobacterium tuberculosis
TB	GPMLAAAAAWEALAA	Mycobacterium tuberculosis
TB	GPMLAGAAAWEALAA	Mycobacterium tuberculosis
TB	GPPVEASAAALAGDA	Mycobacterium tuberculosis
TB	GPSSDPAWERNDPTQ	Mycobacterium tuberculosis
TB	GPTSDEAGPAVAEQL	Mycobacterium tuberculosis
TB	GPVFTFLAYLVLDPL	Mycobacterium tuberculosis
TB	GQAAQAAGQARLAAS	Mycobacterium tuberculosis
TB	GQAIYEAAQAASQAT	Mycobacterium tuberculosis
TB	GQFYLAFLLLVAGCA	Mycobacterium tuberculosis
TB	GQGFAIPIGQAMAIA	Mycobacterium tuberculosis
TB	GQGGTPRAVPGRVVA	Mycobacterium tuberculosis
TB	GQHQMWAAQFIRYEK	Mycobacterium tuberculosis
TB	GQIGFGKPANPDVLV	Mycobacterium tuberculosis
TB	GQIRSGGGSPTVHIG	Mycobacterium tuberculosis
TB	GQLDDALTVAAARRD	Mycobacterium tuberculosis
TB	GQMGARAGGGLSGVL	Mycobacterium tuberculosis
TB	GQNYTYKWETFLTRE	Mycobacterium tuberculosis
TB	GQRLRALAALPELIA	Mycobacterium tuberculosis
TB	GQSVAADIAAEALHG	Mycobacterium tuberculosis
TB	GQTYGVDVVGYDRTQ	Mycobacterium tuberculosis
TB	GQTYQALSARAAAFH	Mycobacterium tuberculosis
TB	GRKRPIVRILRRVHH	Mycobacterium tuberculosis
TB	GRRKISDAVYQAELF	Mycobacterium tuberculosis
TB	GRVTLVLLAVVPVAL	Mycobacterium tuberculosis
TB	GRVVALGQTVQASDS	Mycobacterium tuberculosis
TB	GRYGALLNAITAEIP	Mycobacterium tuberculosis
TB	GSAACQGFITQLGRN	Mycobacterium tuberculosis
TB	GSAVVAVEPRARWER	Mycobacterium tuberculosis
TB	GSFVHKLVADVEGGN	Mycobacterium tuberculosis
TB	GSLEIFLTPQLPAPL	Mycobacterium tuberculosis
TB	GSLSVPQAWAAANQA	Mycobacterium tuberculosis
TB	GSSPVMRVIEDALRF	Mycobacterium tuberculosis
TB	GSWIGSSAGLMVAAA	Mycobacterium tuberculosis
TB	GSYAAAEAASAAPLE	Mycobacterium tuberculosis
TB	GTEIRRSNAPRLVDL	Mycobacterium tuberculosis
TB	GTEVEALQLEYTWIK	Mycobacterium tuberculosis
TB	GTITGLAVEAGAAIT	Mycobacterium tuberculosis
TB	GTPFMGMAPLLINYI	Mycobacterium tuberculosis
TB	GTRTGNVTLAEGPPA	Mycobacterium tuberculosis
TB	GTVGEYLNTMFDPSL	Mycobacterium tuberculosis
TB	GTVGEYLNTVFDPSL	Mycobacterium tuberculosis
TB	GTVPAPAHARSRTRA	Mycobacterium tuberculosis
TB	GTVVLTATFALGAAL	Mycobacterium tuberculosis
TB	GVAVGEPVVAMGNSG	Mycobacterium tuberculosis
TB	GVGTEQRNLSVVAPS	Mycobacterium tuberculosis
TB	GVHRIFLITVALALL	Mycobacterium tuberculosis
TB	GVLIGDTVVIRKAGD	Mycobacterium tuberculosis
TB	GVTNLHTAIMAQLAA	Mycobacterium tuberculosis
TB	GWAGAAGGTGAGGTG	Mycobacterium tuberculosis
TB	GWIISNIFGAIPVLA	Mycobacterium tuberculosis
TB	GWIISNIFGAIPVLG	Mycobacterium tuberculosis
TB	GWSSLGREYAAVAEE	Mycobacterium tuberculosis
TB	GWVFCMMIAVIASDV	Mycobacterium tuberculosis
TB	GWYLVAATAAAATLR	Mycobacterium tuberculosis
TB	GYGLSELVVVIEELG	Mycobacterium tuberculosis
TB	GYILLSSDVARFPTE	Mycobacterium tuberculosis
TB	GYKASDMWGPKEDPA	Mycobacterium tuberculosis
TB	GYNAEAAAPYFAEAT	Mycobacterium tuberculosis
TB	GYNNAVGAGTGIVID	Mycobacterium tuberculosis
TB	GYTATFLETPSQFFP	Mycobacterium tuberculosis
TB	GYVVQLRPEQVVEVA	Mycobacterium tuberculosis
TB	HCANMLVAAESAIAA	Mycobacterium tuberculosis
TB	HIQEAGATADLELAY	Mycobacterium tuberculosis
TB	HLVSPAVAAATAVRG	Mycobacterium tuberculosis
TB	HPGDVISVTWQTKSG	Mycobacterium tuberculosis
TB	HPQQFIYAGSLSALL	Mycobacterium tuberculosis
TB	HPSTVVRRDAAAAGP	Mycobacterium tuberculosis
TB	HPSTVVRRMRLQPGR	Mycobacterium tuberculosis
TB	HRPASVIKVLVAMAS	Mycobacterium tuberculosis
TB	HRVRDEYSDDLRELA	Mycobacterium tuberculosis
TB	HRVRDEYSGDLRELA	Mycobacterium tuberculosis
TB	HSLLDEGKQSLTKLA	Mycobacterium tuberculosis
TB	HSNIKIIRIDEFRRC	Mycobacterium tuberculosis
TB	HSNIKIMRIDEFRRC	Mycobacterium tuberculosis
TB	HTAIMAQLAAGNEVV	Mycobacterium tuberculosis
TB	HTSVEADVDAALEVL	Mycobacterium tuberculosis
TB	HVAMIVVAQFAATLT	Mycobacterium tuberculosis
TB	HVFVMEWLAILRDLI	Mycobacterium tuberculosis
TB	HVRRLQFLERMGSCQ	Mycobacterium tuberculosis
TB	HVVIEAYTAAVELMP	Mycobacterium tuberculosis
TB	HYEPFGLVALEAAAA	Mycobacterium tuberculosis
TB	HYEPFGLVAQEAAAA	Mycobacterium tuberculosis
TB	IAAQDVLVAAAADLE	Mycobacterium tuberculosis
TB	IADIRAYGYEPFVYA	Mycobacterium tuberculosis
TB	IAFWVALAGLLAPTV	Mycobacterium tuberculosis
TB	IALPPDLASGVVQPV	Mycobacterium tuberculosis
TB	IALVKTLLEQTLALL	Mycobacterium tuberculosis
TB	IAYPVLWRNLTAIVA	Mycobacterium tuberculosis
TB	IDLNVLLSAAINFFL	Mycobacterium tuberculosis
TB	IEAAASAIQGNVTSI	Mycobacterium tuberculosis
TB	IFRHWYWQQPYYIVA	Mycobacterium tuberculosis
TB	IGAGLIFPRFEQLLE	Mycobacterium tuberculosis
TB	IGLVTQTINDFYFVI	Mycobacterium tuberculosis
TB	IGNGGDGGAGGVGGV	Mycobacterium tuberculosis
TB	IGNGGDGGVGGVGGV	Mycobacterium tuberculosis
TB	IGPEAAEAAAAAPAA	Mycobacterium tuberculosis
TB	IGSRGRRSCRAARRP	Mycobacterium tuberculosis
TB	IGSYVAFLSQTFAFI	Mycobacterium tuberculosis
TB	IHPGYGFLAENADFA	Mycobacterium tuberculosis
TB	IISDVADIIKGILGE	Mycobacterium tuberculosis
TB	IISDVLTASDFWGGA	Mycobacterium tuberculosis
TB	IKAGAATEVELKERK	Mycobacterium tuberculosis
TB	IKFQDAYNAGGGHNG	Mycobacterium tuberculosis
TB	IKVLVAMASINTLTL	Mycobacterium tuberculosis
TB	ILAVVVIVLFGAKKL	Mycobacterium tuberculosis
TB	ILPIGKVNAAFIVSA	Mycobacterium tuberculosis
TB	ILQLLKDFLELLRYL	Mycobacterium tuberculosis
TB	ILTVSVAVSEGKPTE	Mycobacterium tuberculosis
TB	IMPIGKGQRALIVSP	Mycobacterium tuberculosis
TB	INFFLIAFAVYFLVV	Mycobacterium tuberculosis
TB	INLIIHYVDRPGALG	Mycobacterium tuberculosis
TB	INLIIHYVHRAGALG	Mycobacterium tuberculosis
TB	INPYLVFESIEDMLD	Mycobacterium tuberculosis
TB	INTKLGYNNAVGAGT	Mycobacterium tuberculosis
TB	INTPAFEWYDQSGLS	Mycobacterium tuberculosis
TB	IPIGQAMAIAGQIRS	Mycobacterium tuberculosis
TB	IPLLGNPLADLIQPD	Mycobacterium tuberculosis
TB	IPLSTFVLGVTLAGG	Mycobacterium tuberculosis
TB	IPLTINIRIPVNITL	Mycobacterium tuberculosis
TB	IPTKRSETFTTADDN	Mycobacterium tuberculosis
TB	IPTQGAYRELTSTSN	Mycobacterium tuberculosis
TB	IPVMAYLVGLFAWVL	Mycobacterium tuberculosis
TB	IQARAAALAFEQAYA	Mycobacterium tuberculosis
TB	IRAIPFVGTPIAELI	Mycobacterium tuberculosis
TB	IRAQLTRQLRLELGH	Mycobacterium tuberculosis
TB	IRLLTRIAFGFRSPQ	Mycobacterium tuberculosis
TB	IRQLERLLQAVVGAG	Mycobacterium tuberculosis
TB	IRRLLPALVVVLAGC	Mycobacterium tuberculosis
TB	IRVFIEEIVRLEPSA	Mycobacterium tuberculosis
TB	ISGDLKTQIDQVEST	Mycobacterium tuberculosis
TB	ISGDPNALRAAAEEC	Mycobacterium tuberculosis
TB	ISVTWQTKSGGTRTG	Mycobacterium tuberculosis
TB	ISVVITRRNVAQLDE	Mycobacterium tuberculosis
TB	ITGAVEEISISAEPK	Mycobacterium tuberculosis
TB	ITTAAAVILAACSSG	Mycobacterium tuberculosis
TB	IVADFCDFLSGKTDR	Mycobacterium tuberculosis
TB	IVGSGFIAAEFAHVF	Mycobacterium tuberculosis
TB	IVQINGRHFDLRAQG	Mycobacterium tuberculosis
TB	IVVVNNDGYTVERAI	Mycobacterium tuberculosis
TB	IVVVVITLFISLAVY	Mycobacterium tuberculosis
TB	IVVVVITLFISLTVY	Mycobacterium tuberculosis
TB	IYLQSLVHKRTAQPV	Mycobacterium tuberculosis
TB	KDDIFYYVYGLLHDP	Mycobacterium tuberculosis
TB	KDRKWTAQFEHTLLV	Mycobacterium tuberculosis
TB	KEDPAWQRNDPLLNV	Mycobacterium tuberculosis
TB	KGMLRSIYLQSLVHK	Mycobacterium tuberculosis
TB	KKVSAELITAARALG	Mycobacterium tuberculosis
TB	KLSDLIIADISTAQE	Mycobacterium tuberculosis
TB	KLSDLIIADTSTAQE	Mycobacterium tuberculosis
TB	KNTRELASRVAELIT	Mycobacterium tuberculosis
TB	KPTGSAAIGLSMAGS	Mycobacterium tuberculosis
TB	KPVHTLDLVVLAVEW	Mycobacterium tuberculosis
TB	KQELDEISTNIRQAG	Mycobacterium tuberculosis
TB	KQQVIAELYEKFFRI	Mycobacterium tuberculosis
TB	KSNLVVLWTFPNSAL	Mycobacterium tuberculosis
TB	KSVYSSLIAASEKGI	Mycobacterium tuberculosis
TB	KTLINATQLLKLLAK	Mycobacterium tuberculosis
TB	KTQTIVRLFGGNEDA	Mycobacterium tuberculosis
TB	KVIVFTLLFEVLGFG	Mycobacterium tuberculosis
TB	KVLELAAALSDDFER	Mycobacterium tuberculosis
TB	KVQFQSGGANSPALY	Mycobacterium tuberculosis
TB	KWETFLTSELPQWLS	Mycobacterium tuberculosis
TB	LAAAAAWDALAAELY	Mycobacterium tuberculosis
TB	LAAAITLWLGLVAQF	Mycobacterium tuberculosis
TB	LAAAITLWLGMVAQF	Mycobacterium tuberculosis
TB	LAAFFAARFTTVFVN	Mycobacterium tuberculosis
TB	LAARTLLAAADELVG	Mycobacterium tuberculosis
TB	LAATVSPAMVAANRT	Mycobacterium tuberculosis
TB	LADNSAHVFVEADIV	Mycobacterium tuberculosis
TB	LAGDAAGAWRTAAVE	Mycobacterium tuberculosis
TB	LAGGAATAGAFSRPG	Mycobacterium tuberculosis
TB	LAIVGFLGGLITGTS	Mycobacterium tuberculosis
TB	LALAAMLGALAVTVS	Mycobacterium tuberculosis
TB	LALARAQRMQTARVL	Mycobacterium tuberculosis
TB	LALVGFLGGLITGIS	Mycobacterium tuberculosis
TB	LAMELASAAASFNSV	Mycobacterium tuberculosis
TB	LAMGDAGGYKAADMW	Mycobacterium tuberculosis
TB	LAQEAGNFERISGDL	Mycobacterium tuberculosis
TB	LARALVRAVAESHGV	Mycobacterium tuberculosis
TB	LAWLVQASANSAAMA	Mycobacterium tuberculosis
TB	LDAEQAGVDVEDGRV	Mycobacterium tuberculosis
TB	LDPSQAMGPTLIGLA	Mycobacterium tuberculosis
TB	LDWGTVEVFLEAEAP	Mycobacterium tuberculosis
TB	LDYDDYVYPGHAIWW	Mycobacterium tuberculosis
TB	LDYLRRMTVFLQGLM	Mycobacterium tuberculosis
TB	LESASPALKTTLLTF	Mycobacterium tuberculosis
TB	LFRANVIDVSPESLT	Mycobacterium tuberculosis
TB	LFSAATEAEQTFLLR	Mycobacterium tuberculosis
TB	LGAGIGLSMQVLVLI	Mycobacterium tuberculosis
TB	LGGGVAANLGRAASV	Mycobacterium tuberculosis
TB	LGGLWKTVSPHLSPI	Mycobacterium tuberculosis
TB	LGGLWKTVSPHRSPI	Mycobacterium tuberculosis
TB	LGGLWKTVSPRLSPI	Mycobacterium tuberculosis
TB	LGISTGDVITAVDGA	Mycobacterium tuberculosis
TB	LGPMLAAASAWDGLA	Mycobacterium tuberculosis
TB	LGQNAPAIAAAEAEY	Mycobacterium tuberculosis
TB	LGQTVQASDSLTGAE	Mycobacterium tuberculosis
TB	LGQVVGMNTAASDNF	Mycobacterium tuberculosis
TB	LGSSGLGGGVAANLG	Mycobacterium tuberculosis
TB	LHGVRDGLVRDANNY	Mycobacterium tuberculosis
TB	LHSGLIALPPDLASG	Mycobacterium tuberculosis
TB	LIGLAMGDAGGYKAS	Mycobacterium tuberculosis
TB	LIGNGGAGGAGGVGA	Mycobacterium tuberculosis
TB	LIGNGGAGGGGGAGA	Mycobacterium tuberculosis
TB	LIQFDAAIQPGDSGG	Mycobacterium tuberculosis
TB	LIQPDLRVLVELGYD	Mycobacterium tuberculosis
TB	LKGFAPAAAAQAVQT	Mycobacterium tuberculosis
TB	LLAAADELVGGPPVE	Mycobacterium tuberculosis
TB	LLDGLRAQDDFSGWD	Mycobacterium tuberculosis
TB	LLEFAVVLELAILSI	Mycobacterium tuberculosis
TB	LLGGPLAHPFQPLLA	Mycobacterium tuberculosis
TB	LLPSQDLPLLVPLRA	Mycobacterium tuberculosis
TB	LLRRAKELAEQVKAA	Mycobacterium tuberculosis
TB	LNAMKGDLQSSLGAG	Mycobacterium tuberculosis
TB	LNILSDLNAFMGIRW	Mycobacterium tuberculosis
TB	LNTAAGQAAQAAGQA	Mycobacterium tuberculosis
TB	LNVFATANAIAGILF	Mycobacterium tuberculosis
TB	LNVIFLVIAAALVVR	Mycobacterium tuberculosis
TB	LNYRPLLPKDRRMII	Mycobacterium tuberculosis
TB	LPAHLRPGLDELSFT	Mycobacterium tuberculosis
TB	LPEHIVIVGSGFIAA	Mycobacterium tuberculosis
TB	LPGPLVATVFDLVFQ	Mycobacterium tuberculosis
TB	LPLRRLLGLVAAGLD	Mycobacterium tuberculosis
TB	LPMSFTFARFLKFIV	Mycobacterium tuberculosis
TB	LPVEYLQVPSPSMGR	Mycobacterium tuberculosis
TB	LQHTLDQALTLLDLL	Mycobacterium tuberculosis
TB	LQHTLDQALTLLDSL	Mycobacterium tuberculosis
TB	LQNVLAQLASGNLGS	Mycobacterium tuberculosis
TB	LQQGAVQGVNDALSG	Mycobacterium tuberculosis
TB	LQRALGATPNTGPAP	Mycobacterium tuberculosis
TB	LQRVLRALPAAGVRV	Mycobacterium tuberculosis
TB	LQSLWANFYELLADA	Mycobacterium tuberculosis
TB	LQVPSPSMGRDIKVQ	Mycobacterium tuberculosis
TB	LRGLLSTFIAALMGA	Mycobacterium tuberculosis
TB	LRHDVKARIEEFNAL	Mycobacterium tuberculosis
TB	LRKTKNNYEFLVQVS	Mycobacterium tuberculosis
TB	LRLSALRGLFSAVIE	Mycobacterium tuberculosis
TB	LRPFKTMAVNVDGRL	Mycobacterium tuberculosis
TB	LRPTFDTRLMRLEDE	Mycobacterium tuberculosis
TB	LRRARAAALNIVPTS	Mycobacterium tuberculosis
TB	LRRVDAHYADPLDLR	Mycobacterium tuberculosis
TB	LRVALRVMLALLLVP	Mycobacterium tuberculosis
TB	LRVLVELGYDRTAHQ	Mycobacterium tuberculosis
TB	LRWTSARSIKETFVA	Mycobacterium tuberculosis
TB	LSAEYAAVADELIGL	Mycobacterium tuberculosis
TB	LSASIIRLRTLADER	Mycobacterium tuberculosis
TB	LSGVLRVPPRPYVMP	Mycobacterium tuberculosis
TB	LSMQVLVLIVQNTSS	Mycobacterium tuberculosis
TB	LSSFASKPIEEVIAA	Mycobacterium tuberculosis
TB	LSSFASKPIEEVIAG	Mycobacterium tuberculosis
TB	LSVFFFDILHRDGTD	Mycobacterium tuberculosis
TB	LSWRWAFWINVPVSI	Mycobacterium tuberculosis
TB	LTAAQVRVAAAAYET	Mycobacterium tuberculosis
TB	LTASDFWGGAGSAAC	Mycobacterium tuberculosis
TB	LTDIHDDADDLGDGF	Mycobacterium tuberculosis
TB	LTFLPFFAKAVIDAL	Mycobacterium tuberculosis
TB	LTGAEETLNGLIQFD	Mycobacterium tuberculosis
TB	LTGNPNRPDGGILTR	Mycobacterium tuberculosis
TB	LTIVPSYNIHLFLEG	Mycobacterium tuberculosis
TB	LTLAIYHPQQFVYAG	Mycobacterium tuberculosis
TB	LTNNHVIAGATDINA	Mycobacterium tuberculosis
TB	LTQPLQQLTSLFSQV	Mycobacterium tuberculosis
TB	LTQPLQQVTSLFSQV	Mycobacterium tuberculosis
TB	LTRAEFQRITQDLLD	Mycobacterium tuberculosis
TB	LTRPREIYLATAVSI	Mycobacterium tuberculosis
TB	LTSGGGAYAAAEAAA	Mycobacterium tuberculosis
TB	LVAEILRIISGGRLI	Mycobacterium tuberculosis
TB	LVALEAAAAGTPLVT	Mycobacterium tuberculosis
TB	LVDITPAGLDTVFFS	Mycobacterium tuberculosis
TB	LVGALKRHQNKPVLF	Mycobacterium tuberculosis
TB	LVGAVGGTATAGAFS	Mycobacterium tuberculosis
TB	LVGDGADAAIETSRR	Mycobacterium tuberculosis
TB	LVGYGADAAIETSRR	Mycobacterium tuberculosis
TB	LVGYGADTAIETSRR	Mycobacterium tuberculosis
TB	LVHRLQAVKELEALL	Mycobacterium tuberculosis
TB	LVIEEEFSAAGIERP	Mycobacterium tuberculosis
TB	LVILLIIYGNPITMV	Mycobacterium tuberculosis
TB	LVMDGKVHRHWAFGG	Mycobacterium tuberculosis
TB	LVMDGKVHRHWGFGG	Mycobacterium tuberculosis
TB	LVMGGTDSLLPLPNI	Mycobacterium tuberculosis
TB	LVRLLRLGGTAVLPT	Mycobacterium tuberculosis
TB	MAAIATFAAPVALAA	Mycobacterium tuberculosis
TB	MAEMKTDAATLAQEA	Mycobacterium tuberculosis
TB	MASRFMTDPHAMRDM	Mycobacterium tuberculosis
TB	MATTLPVQRHPRSLF	Mycobacterium tuberculosis
TB	MFGYHSAASAVATQL	Mycobacterium tuberculosis
TB	MFVERALALLEQVDS	Mycobacterium tuberculosis
TB	MGDAGGYKASDMWGP	Mycobacterium tuberculosis
TB	MGNSGGQGGTPRAVP	Mycobacterium tuberculosis
TB	MIAGVDQALAATGQA	Mycobacterium tuberculosis
TB	MIGTAAAVVLPGLVG	Mycobacterium tuberculosis
TB	MIRAQAGSLEAEHQA	Mycobacterium tuberculosis
TB	MLRMPLHPVAIELLR	Mycobacterium tuberculosis
TB	MNNVPQALQQLAQPT	Mycobacterium tuberculosis
TB	MNTYLKPFELTLRCL	Mycobacterium tuberculosis
TB	MNTYLKPFERTLRCL	Mycobacterium tuberculosis
TB	MPFVTTQPEALAAAA	Mycobacterium tuberculosis
TB	MQLVDRVRGAVTGMS	Mycobacterium tuberculosis
TB	MQYEAVGQHEEISMK	Mycobacterium tuberculosis
TB	MRVVRSRRSQMSFVI	Mycobacterium tuberculosis
TB	MSGHALAARTLLAAA	Mycobacterium tuberculosis
TB	MSGPMQQLTQPLQQL	Mycobacterium tuberculosis
TB	MSGPMQQLTQPLQQV	Mycobacterium tuberculosis
TB	MSNSRRRSLRWSWLL	Mycobacterium tuberculosis
TB	MTDPHAMRDMAGRFE	Mycobacterium tuberculosis
TB	MTDVSRKIRAWGRRL	Mycobacterium tuberculosis
TB	MTLRVVPESLAGASA	Mycobacterium tuberculosis
TB	MTNSGVSMTNTLSSM	Mycobacterium tuberculosis
TB	MTWLVLAGAVLLVVL	Mycobacterium tuberculosis
TB	MVSMANNHMSMTNSG	Mycobacterium tuberculosis
TB	MWDPDVYLAFSGHRN	Mycobacterium tuberculosis
TB	MWDSVASDLFSAASA	Mycobacterium tuberculosis
TB	MYAGPGSASLVAAAQ	Mycobacterium tuberculosis
TB	MYRELLELVAADVES	Mycobacterium tuberculosis
TB	NAVFNFPPNGTHSWE	Mycobacterium tuberculosis
TB	NDPTQQIPKLVANNT	Mycobacterium tuberculosis
TB	NEGVQIDTSTTSTSG	Mycobacterium tuberculosis
TB	NFVRSSNLKFQDAYN	Mycobacterium tuberculosis
TB	NGKPSDLGGNNLPAK	Mycobacterium tuberculosis
TB	NGTLNGLDYDDYVYP	Mycobacterium tuberculosis
TB	NGWRAWFAEEGIDPI	Mycobacterium tuberculosis
TB	NLPAKFLEGFVRTSN	Mycobacterium tuberculosis
TB	NNHMSMTNSGVSMTN	Mycobacterium tuberculosis
TB	NNMAQTDSAVGSSWA	Mycobacterium tuberculosis
TB	NNSPAVYLLDGLRAQ	Mycobacterium tuberculosis
TB	NNTRVWVYCGNGKPS	Mycobacterium tuberculosis
TB	NPFPFLRQIIANHQV	Mycobacterium tuberculosis
TB	NPLADLIQPDLRVLV	Mycobacterium tuberculosis
TB	NPPYIPDAAVLEPEV	Mycobacterium tuberculosis
TB	NPVKAFQFLVDLILF	Mycobacterium tuberculosis
TB	NPWQWLLALLQQLWN	Mycobacterium tuberculosis
TB	NQAFRNIVNMLHGVR	Mycobacterium tuberculosis
TB	NRASLMQLISTNVFG	Mycobacterium tuberculosis
TB	NRDAQAAAAAVAADI	Mycobacterium tuberculosis
TB	NRPDGGILTRFGFSI	Mycobacterium tuberculosis
TB	NSARIFAGAGLGPML	Mycobacterium tuberculosis
TB	NSYAVAEAATAQSVQ	Mycobacterium tuberculosis
TB	NVRDQVFNLFEVLGV	Mycobacterium tuberculosis
TB	NWSDGSAPIEEMMAT	Mycobacterium tuberculosis
TB	NYEQQEQASQQILSS	Mycobacterium tuberculosis
TB	PAAAAQAVQTAAQNG	Mycobacterium tuberculosis
TB	PAFEWYYQSGLSIVM	Mycobacterium tuberculosis
TB	PAIAAAEAEYEQIWA	Mycobacterium tuberculosis
TB	PAIAAIEAAYEQMWA	Mycobacterium tuberculosis
TB	PALPLDPSAMVAQVG	Mycobacterium tuberculosis
TB	PAPLGGALVEEIALI	Mycobacterium tuberculosis
TB	PAWERNDPTQQIPKL	Mycobacterium tuberculosis
TB	PCFGAIQRQTTSTPG	Mycobacterium tuberculosis
TB	PDDPRNWAGVTSVSI	Mycobacterium tuberculosis
TB	PDPTKLILQLLKDFL	Mycobacterium tuberculosis
TB	PDVLVVGNGGPGVTA	Mycobacterium tuberculosis
TB	PDVRRADDHEYAVER	Mycobacterium tuberculosis
TB	PDVRRADNHEYAVER	Mycobacterium tuberculosis
TB	PDVVRKDTHAHAWAL	Mycobacterium tuberculosis
TB	PELAADAAATAQTSQ	Mycobacterium tuberculosis
TB	PFRLPNYVTDNAGVL	Mycobacterium tuberculosis
TB	PFRLSNYVTDNAGVL	Mycobacterium tuberculosis
TB	PGIRESIAEADADIA	Mycobacterium tuberculosis
TB	PGLVGLAGGAATAGA	Mycobacterium tuberculosis
TB	PGSADDVVDAEVVDD	Mycobacterium tuberculosis
TB	PGVTALVMGGTDSLL	Mycobacterium tuberculosis
TB	PINSATAMADALNGH	Mycobacterium tuberculosis
TB	PLLEYAARFITPVHP	Mycobacterium tuberculosis
TB	PLLINYIPQQLALAI	Mycobacterium tuberculosis
TB	PLLNVGKLIANNTRV	Mycobacterium tuberculosis
TB	PLPNIPLLEYAARFI	Mycobacterium tuberculosis
TB	PLWVFLLVPVLILLT	Mycobacterium tuberculosis
TB	PNELGGANIPAEFLE	Mycobacterium tuberculosis
TB	PNGVVLTNNHVIAGA	Mycobacterium tuberculosis
TB	PNTHALRVQQLLGLA	Mycobacterium tuberculosis
TB	PPQIVRLTGITTAMV	Mycobacterium tuberculosis
TB	PPSMAAFNADSSKYM	Mycobacterium tuberculosis
TB	PQAWAAANQAVTPAA	Mycobacterium tuberculosis
TB	PQLKAFYLDLQDERL	Mycobacterium tuberculosis
TB	PQRRELLRNMGIEHV	Mycobacterium tuberculosis
TB	PQVLCTMRLARRVLS	Mycobacterium tuberculosis
TB	PRAVPGRVVALGQTV	Mycobacterium tuberculosis
TB	PRHVTQLRRLGPIGA	Mycobacterium tuberculosis
TB	PRSLFPEFSELFAAF	Mycobacterium tuberculosis
TB	PSFAGLRPTFDTRLM	Mycobacterium tuberculosis
TB	PSLIGLAMGDAGGYK	Mycobacterium tuberculosis
TB	PTAFLGLGVVDNNGN	Mycobacterium tuberculosis
TB	PTWTELADAVAERGK	Mycobacterium tuberculosis
TB	PVAGILDVLDNYAFV	Mycobacterium tuberculosis
TB	PVKVALINNGNLGMV	Mycobacterium tuberculosis
TB	PVQRHPRSLFPEFSE	Mycobacterium tuberculosis
TB	PVVIKVSPMAHFAVG	Mycobacterium tuberculosis
TB	PVVNGLGQVVGMNTA	Mycobacterium tuberculosis
TB	PVYLVLAARRRCVSG	Mycobacterium tuberculosis
TB	PYLRTMFVVLLSTLT	Mycobacterium tuberculosis
TB	PYVGWLNTAAGQAAQ	Mycobacterium tuberculosis
TB	PYVIELYGQFCGQLT	Mycobacterium tuberculosis
TB	QAAPPALSQDRFADF	Mycobacterium tuberculosis
TB	QALQQLAQPTQGTTP	Mycobacterium tuberculosis
TB	QASDSLTGAEETLNG	Mycobacterium tuberculosis
TB	QASPDLLRGLLSTFI	Mycobacterium tuberculosis
TB	QASSLIQPLIQAMSF	Mycobacterium tuberculosis
TB	QAVQTAAQNGVRAMS	Mycobacterium tuberculosis
TB	QDAYNAAGGHNAVFN	Mycobacterium tuberculosis
TB	QDVAAMFGYHSAASA	Mycobacterium tuberculosis
TB	QEMINRIARNFGGTS	Mycobacterium tuberculosis
TB	QFTFSSRSPDFVDET	Mycobacterium tuberculosis
TB	QGADLTVIGARDDLM	Mycobacterium tuberculosis
TB	QGFITQLGRNFQVIY	Mycobacterium tuberculosis
TB	QGTTPSSKLGGLWKT	Mycobacterium tuberculosis
TB	QIPKLVANNTRLWVY	Mycobacterium tuberculosis
TB	QLAELVDAAAERLEV	Mycobacterium tuberculosis
TB	QLRGAGGLPSAAIGG	Mycobacterium tuberculosis
TB	QLSQGGQGFAIPIGQ	Mycobacterium tuberculosis
TB	QMATTLPVQRHPRSL	Mycobacterium tuberculosis
TB	QPLPPAVVKLSDALI	Mycobacterium tuberculosis
TB	QPVIGMPSTPRFLGH	Mycobacterium tuberculosis
TB	QPVSSPDVLTTYILL	Mycobacterium tuberculosis
TB	QPYVLSVASLTSAGQ	Mycobacterium tuberculosis
TB	QQFIYAGSLSALLDP	Mycobacterium tuberculosis
TB	QQHWYAAMEALAEYS	Mycobacterium tuberculosis
TB	QQIKFAALSARAVAL	Mycobacterium tuberculosis
TB	QQIVWAPRTSGIAGC	Mycobacterium tuberculosis
TB	QQLDAVYFDTPSHDL	Mycobacterium tuberculosis
TB	QQRVWKALLTIPYGE	Mycobacterium tuberculosis
TB	QQTAWAPRTSGIAGC	Mycobacterium tuberculosis
TB	QQVVLLRAYAKYLRQ	Mycobacterium tuberculosis
TB	QRAAEPWRDDQRSRS	Mycobacterium tuberculosis
TB	QREALLLTQLLGLSY	Mycobacterium tuberculosis
TB	QRPFQYILLVLGIAL	Mycobacterium tuberculosis
TB	QSATIATFEMRYLQS	Mycobacterium tuberculosis
TB	QSGFIAAAVLLSVLG	Mycobacterium tuberculosis
TB	QSGLSVVMPVGGQSS	Mycobacterium tuberculosis
TB	QSLGAEIAVEQAALQ	Mycobacterium tuberculosis
TB	QTKSGGTRTGNVTLA	Mycobacterium tuberculosis
TB	QTLAAYLTMQLLEAA	Mycobacterium tuberculosis
TB	QTLDGIAYRTTIFAF	Mycobacterium tuberculosis
TB	QTLQAFLHWAIIDGN	Mycobacterium tuberculosis
TB	QTLQAFLHWAITDGN	Mycobacterium tuberculosis
TB	QVESTAGSLQGQWRG	Mycobacterium tuberculosis
TB	QVGPLSAVTKLFEGL	Mycobacterium tuberculosis
TB	RAASVGSLSVPQAWA	Mycobacterium tuberculosis
TB	RAGGGLSGVLRVPPR	Mycobacterium tuberculosis
TB	RAGPAAPAASVPAEP	Mycobacterium tuberculosis
TB	RALPLTSLTSAAERG	Mycobacterium tuberculosis
TB	RAQDDFSGWDINTPA	Mycobacterium tuberculosis
TB	RCALHWFPGSHLLAC	Mycobacterium tuberculosis
TB	RCALHWFPGSHLLHV	Mycobacterium tuberculosis
TB	RDGQLTIKAERTEQK	Mycobacterium tuberculosis
TB	RDVDSADTAIEVGDD	Mycobacterium tuberculosis
TB	RDYKRVLQAIALAER	Mycobacterium tuberculosis
TB	REWTSDAVSAGVLAS	Mycobacterium tuberculosis
TB	REYAAVAEELGALLA	Mycobacterium tuberculosis
TB	RFADFPALPLDPSAM	Mycobacterium tuberculosis
TB	RGALLQLGLLQLALK	Mycobacterium tuberculosis
TB	RGANHDELADLIEFA	Mycobacterium tuberculosis
TB	RGFNDDELSDLIEFA	Mycobacterium tuberculosis
TB	RGHHRQVIGAAQLGR	Mycobacterium tuberculosis
TB	RGKVVLIDFWAYPCI	Mycobacterium tuberculosis
TB	RGKVVLIDFWAYSCI	Mycobacterium tuberculosis
TB	RGSDFTVVPRHPNRV	Mycobacterium tuberculosis
TB	RHVKPTGSAVVGLSM	Mycobacterium tuberculosis
TB	RIAAKSLRPLPVAHK	Mycobacterium tuberculosis
TB	RILMKLKRDAEAYLG	Mycobacterium tuberculosis
TB	RKIRAWGRRLMIGTA	Mycobacterium tuberculosis
TB	RLAASAFEATLAATV	Mycobacterium tuberculosis
TB	RLASLVAANLLGQNA	Mycobacterium tuberculosis
TB	RLEDEMKEGRYEVRA	Mycobacterium tuberculosis
TB	RLMYAYISTPTDNRV	Mycobacterium tuberculosis
TB	RLSSNNAQQELYLTD	Mycobacterium tuberculosis
TB	RLVEGVLAEIDDVCL	Mycobacterium tuberculosis
TB	RLWVYCGNGTPNELG	Mycobacterium tuberculosis
TB	RNAADIIEGLDDAAR	Mycobacterium tuberculosis
TB	RNLGIGNTGNWNIGI	Mycobacterium tuberculosis
TB	RNPRGSYQIAVVGLK	Mycobacterium tuberculosis
TB	RPEVVFHLAAQIDVR	Mycobacterium tuberculosis
TB	RPGLDELSFTLTGNP	Mycobacterium tuberculosis
TB	RPGLPVEYLQVPSPS	Mycobacterium tuberculosis
TB	RPLDGFVYAITPFNF	Mycobacterium tuberculosis
TB	RRLDGIPLAIEFAAA	Mycobacterium tuberculosis
TB	RRLQFLERMGSCQVV	Mycobacterium tuberculosis
TB	RRLVVGAVGAALVSG	Mycobacterium tuberculosis
TB	RRPLVVLRVALRVML	Mycobacterium tuberculosis
TB	RRRHLTRSRRPRLTR	Mycobacterium tuberculosis
TB	RRSLIALRSQRYFRL	Mycobacterium tuberculosis
TB	RRSLRWSWLLSVLAA	Mycobacterium tuberculosis
TB	RRTLFRYYASKNAIP	Mycobacterium tuberculosis
TB	RRTLFRYYASKNAIS	Mycobacterium tuberculosis
TB	RRVREALAMAESDPS	Mycobacterium tuberculosis
TB	RRVREALAMAESEAA	Mycobacterium tuberculosis
TB	RRWIATHFAEEVARE	Mycobacterium tuberculosis
TB	RTAHQDVPSPFGLFP	Mycobacterium tuberculosis
TB	RTCIEAMAATQGHTQ	Mycobacterium tuberculosis
TB	RTEQKDFDGRSEFAY	Mycobacterium tuberculosis
TB	RTTEPPRRGGRGARQ	Mycobacterium tuberculosis
TB	RVEIQIRTILQSLWA	Mycobacterium tuberculosis
TB	RVKTTILQDIANAIT	Mycobacterium tuberculosis
TB	RVPEDLLAMVVAVEQ	Mycobacterium tuberculosis
TB	RVPPRPYVMPHSPAA	Mycobacterium tuberculosis
TB	RVRGAVTGMSRRLVV	Mycobacterium tuberculosis
TB	RVVGSAPAASLGIST	Mycobacterium tuberculosis
TB	RYLQSLPAHLRPGLD	Mycobacterium tuberculosis
TB	SAASAFQSVVWGLTV	Mycobacterium tuberculosis
TB	SAASAVATQLAPIQE	Mycobacterium tuberculosis
TB	SADAADWIADVVTER	Mycobacterium tuberculosis
TB	SAIKPVRLAEAIRRF	Mycobacterium tuberculosis
TB	SAINPVRIAEAIRRF	Mycobacterium tuberculosis
TB	SAINPVRLAEAIRRF	Mycobacterium tuberculosis
TB	SAQNISGAGWSGMAE	Mycobacterium tuberculosis
TB	SARERVLRHDVKARI	Mycobacterium tuberculosis
TB	SARLRLLRDRLVEGV	Mycobacterium tuberculosis
TB	SAYGGRRPRSKPSRR	Mycobacterium tuberculosis
TB	SDGFYYIVDRVKDMI	Mycobacterium tuberculosis
TB	SDGKFVRSETIPEFL	Mycobacterium tuberculosis
TB	SELPGWLQANRHVKP	Mycobacterium tuberculosis
TB	SFGGVIAFIFADLLI	Mycobacterium tuberculosis
TB	SGAGWSGMAEATSLD	Mycobacterium tuberculosis
TB	SGASKRFRRTGTGKI	Mycobacterium tuberculosis
TB	SGGANSPALYLLDGL	Mycobacterium tuberculosis
TB	SGIQLVEQFLTQFYG	Mycobacterium tuberculosis
TB	SGLAALLRQRFPDLT	Mycobacterium tuberculosis
TB	SGMAEATSLDTMTQM	Mycobacterium tuberculosis
TB	SGVRPQGNNNNNFIS	Mycobacterium tuberculosis
TB	SHRVVVDTSPTARGG	Mycobacterium tuberculosis
TB	SKEWPGMLAFYRNLA	Mycobacterium tuberculosis
TB	SLFEEHGFGDIKISV	Mycobacterium tuberculosis
TB	SLGSSLGSSGLGGGV	Mycobacterium tuberculosis
TB	SLTALSAGVGAVAMS	Mycobacterium tuberculosis
TB	SLTYDVSVAQGVTNL	Mycobacterium tuberculosis
TB	SMAGSSAMILAAYHP	Mycobacterium tuberculosis
TB	SMLFLPVRILTSPIT	Mycobacterium tuberculosis
TB	SMSSTHEANTMAMMA	Mycobacterium tuberculosis
TB	SNIKIIRIDEFRRYG	Mycobacterium tuberculosis
TB	SNIKIMRIDEFRRCG	Mycobacterium tuberculosis
TB	SNLKFQDAYNAAGGH	Mycobacterium tuberculosis
TB	SPAERVEVLFEELAE	Mycobacterium tuberculosis
TB	SPALYLLDGLRAQDD	Mycobacterium tuberculosis
TB	SPISNMVSMANNHMS	Mycobacterium tuberculosis
TB	SPSFRVKDLPSAAYL	Mycobacterium tuberculosis
TB	SQFFPFTGLNSLTYD	Mycobacterium tuberculosis
TB	SQGMGPSLIGLAMGD	Mycobacterium tuberculosis
TB	SQRAAGASGGVTVGV	Mycobacterium tuberculosis
TB	SQRYFRLLDALDALV	Mycobacterium tuberculosis
TB	SRSPDFVDETAGQSW	Mycobacterium tuberculosis
TB	SSAGLMVAAASPYVA	Mycobacterium tuberculosis
TB	SSKLGGLWKTVSPHR	Mycobacterium tuberculosis
TB	SSPDVLTTYILLPSQ	Mycobacterium tuberculosis
TB	STIFPFRRLFMVADV	Mycobacterium tuberculosis
TB	STIFPFRRLFMVAEV	Mycobacterium tuberculosis
TB	SVDEINAAFKAAAEG	Mycobacterium tuberculosis
TB	SVQLFARTQNTVLDL	Mycobacterium tuberculosis
TB	SVQVRGELAAEEVEV	Mycobacterium tuberculosis
TB	SWEYWGAQLNAMKPD	Mycobacterium tuberculosis
TB	TAAVELARALVRAVA	Mycobacterium tuberculosis
TB	TAGAGGAGANGVSST	Mycobacterium tuberculosis
TB	TALMLFQIRQADGSV	Mycobacterium tuberculosis
TB	TAMADALNGHHPGDV	Mycobacterium tuberculosis
TB	TANAIAGILFLHSGL	Mycobacterium tuberculosis
TB	TAPPILQGNAGLSVK	Mycobacterium tuberculosis
TB	TASDFWGGAGSAACQ	Mycobacterium tuberculosis
TB	TATATLLPFEEAPEM	Mycobacterium tuberculosis
TB	TATSASAGWDTVLQS	Mycobacterium tuberculosis
TB	TDAATLAQEAGNFER	Mycobacterium tuberculosis
TB	TDAHGNPLSAEELAT	Mycobacterium tuberculosis
TB	TDINAFSVGSGQTYG	Mycobacterium tuberculosis
TB	TDSLLPLPNIPLLEY	Mycobacterium tuberculosis
TB	TEIRRSDAPRLVDLV	Mycobacterium tuberculosis
TB	TGGFVMVGKTFKGMT	Mycobacterium tuberculosis
TB	TGSAVVGLSMAASSA	Mycobacterium tuberculosis
TB	TGSRWCCWPVVPVAL	Mycobacterium tuberculosis
TB	THQTLQGADLTVIGA	Mycobacterium tuberculosis
TB	TIAATSFAAAGLAAL	Mycobacterium tuberculosis
TB	TIAEPDAAVTEFVLL	Mycobacterium tuberculosis
TB	TIKAERTEQKDFDGR	Mycobacterium tuberculosis
TB	TIPEALAAVATDLAG	Mycobacterium tuberculosis
TB	TLACEVVIAELAAER	Mycobacterium tuberculosis
TB	TLPPILQGNAGLSVK	Mycobacterium tuberculosis
TB	TLSGATPADAYPTVD	Mycobacterium tuberculosis
TB	TLSSMLKGFAPAAAA	Mycobacterium tuberculosis
TB	TLVVNKIRGTFKSVA	Mycobacterium tuberculosis
TB	TLYGPQLSQKIVQIN	Mycobacterium tuberculosis
TB	TMASYQAVSTAAVAA	Mycobacterium tuberculosis
TB	TMTQMNQAFRNIVNM	Mycobacterium tuberculosis
TB	TPADAYPTVDYAFQY	Mycobacterium tuberculosis
TB	TPVHPGYTATFLETP	Mycobacterium tuberculosis
TB	TQARAAAAAFEQAHA	Mycobacterium tuberculosis
TB	TRQVFLPVSRLKRDP	Mycobacterium tuberculosis
TB	TSAGGLLEQAAAVEE	Mycobacterium tuberculosis
TB	TSALIWMASPPEVHS	Mycobacterium tuberculosis
TB	TSLTSAAERGPGQML	Mycobacterium tuberculosis
TB	TSYPSFVNSGSNDSG	Mycobacterium tuberculosis
TB	TTTVLAAAADEVSAA	Mycobacterium tuberculosis
TB	TVAELEPLIAAESGF	Mycobacterium tuberculosis
TB	TVAELESLIAAESGF	Mycobacterium tuberculosis
TB	TVHIGPTAFLGLGVV	Mycobacterium tuberculosis
TB	TYDKGILTVSVAVSE	Mycobacterium tuberculosis
TB	VAANLLGQNAPAIAA	Mycobacterium tuberculosis
TB	VAANRIQLLALIATN	Mycobacterium tuberculosis
TB	VADIDYMPVHPKRLL	Mycobacterium tuberculosis
TB	VAFARQILEQQPISG	Mycobacterium tuberculosis
TB	VAIVAVATLVATHEV	Mycobacterium tuberculosis
TB	VALRTAVASVLSATV	Mycobacterium tuberculosis
TB	VANNTRLWVYCGNGT	Mycobacterium tuberculosis
TB	VATQLAPIQEGLQQQ	Mycobacterium tuberculosis
TB	VAVSEGKPTEKHIQI	Mycobacterium tuberculosis
TB	VDIMVRDGQLTIKAE	Mycobacterium tuberculosis
TB	VDPIVLGRTVLSLLR	Mycobacterium tuberculosis
TB	VDTPGIELVAAEAAA	Mycobacterium tuberculosis
TB	VDVVGYDRTQDVAVL	Mycobacterium tuberculosis
TB	VEDATLANITDELLA	Mycobacterium tuberculosis
TB	VEEKFGFLLEAFMFG	Mycobacterium tuberculosis
TB	VFDFPDSGTHSWEYW	Mycobacterium tuberculosis
TB	VFGTSQSATIATFEM	Mycobacterium tuberculosis
TB	VGADEDDIKATYDKG	Mycobacterium tuberculosis
TB	VGAGTGIVIDPNGVV	Mycobacterium tuberculosis
TB	VGKTVLIQEMINRIA	Mycobacterium tuberculosis
TB	VGLGLATAPAQAAPP	Mycobacterium tuberculosis
TB	VGLMEFQSMYTALIM	Mycobacterium tuberculosis
TB	VGLSMAASSALTLAI	Mycobacterium tuberculosis
TB	VGNGGPGVTALVMGG	Mycobacterium tuberculosis
TB	VGNVVALSPGRRNNI	Mycobacterium tuberculosis
TB	VGVAPDARLLSLRQT	Mycobacterium tuberculosis
TB	VHVADFVDVVRNRLL	Mycobacterium tuberculosis
TB	VIAGATDINAFSVGS	Mycobacterium tuberculosis
TB	VIATAFADIGFDVDV	Mycobacterium tuberculosis
TB	VILTTSAVAEAVAEH	Mycobacterium tuberculosis
TB	VLAVLFRLFVGARLI	Mycobacterium tuberculosis
TB	VLDNYAFVRTSGYLP	Mycobacterium tuberculosis
TB	VLDNYAFVRTSSYLP	Mycobacterium tuberculosis
TB	VLLAFNCHERPYDLD	Mycobacterium tuberculosis
TB	VLLILIVLLRAIVAP	Mycobacterium tuberculosis
TB	VNEAEYGEMWAQDAA	Mycobacterium tuberculosis
TB	VNKDEEAPIFEIADY	Mycobacterium tuberculosis
TB	VPLRAIPLLGNPLAD	Mycobacterium tuberculosis
TB	VPPRPYVMPHSPAAG	Mycobacterium tuberculosis
TB	VQLHNDDRNDRLLAK	Mycobacterium tuberculosis
TB	VRAMSSLGSSLGSSG	Mycobacterium tuberculosis
TB	VRAVAESHGVAAVLF	Mycobacterium tuberculosis
TB	VREHQFRYYVRDAPI	Mycobacterium tuberculosis
TB	VRGLADHLYEQLAPD	Mycobacterium tuberculosis
TB	VRILRRVHHRKYLTD	Mycobacterium tuberculosis
TB	VRTSNIKFQDAYNAG	Mycobacterium tuberculosis
TB	VRVAAAAYETAYGLT	Mycobacterium tuberculosis
TB	VSEANRIRIQGLLTE	Mycobacterium tuberculosis
TB	VSLRRQVTVAQRKSD	Mycobacterium tuberculosis
TB	VSMTNTLSSMLKGFA	Mycobacterium tuberculosis
TB	VSPHRSPISNMVSMA	Mycobacterium tuberculosis
TB	VSVAQGVTNLHTAIM	Mycobacterium tuberculosis
TB	VTANRAELKALIASN	Mycobacterium tuberculosis
TB	VTGMSRRLVVGAVGA	Mycobacterium tuberculosis
TB	VTPAARALPLTSLTS	Mycobacterium tuberculosis
TB	VTVGVGVGTEQRNLS	Mycobacterium tuberculosis
TB	VTVVGFILALLLREV	Mycobacterium tuberculosis
TB	VVLVLVVGYMLLTVT	Mycobacterium tuberculosis
TB	VVMPVGGQSSFYSDW	Mycobacterium tuberculosis
TB	VVQPVSSPDVLTTYI	Mycobacterium tuberculosis
TB	VVRVETGESLHDVAV	Mycobacterium tuberculosis
TB	VVRVETGESLYDVAV	Mycobacterium tuberculosis
TB	VWDIRRLLSWIRSQE	Mycobacterium tuberculosis
TB	VYAFDIAALRSALSR	Mycobacterium tuberculosis
TB	VYLLDGLRAQDDYNG	Mycobacterium tuberculosis
TB	VYQMQPVVFGAPLPL	Mycobacterium tuberculosis
TB	WDGLAEELHAAAGSF	Mycobacterium tuberculosis
TB	WDINTPAFEWYYQSG	Mycobacterium tuberculosis
TB	WFINWYLPISQLFYN	Mycobacterium tuberculosis
TB	WGLTVGSWIGSSAGL	Mycobacterium tuberculosis
TB	WGRRLMIGTAAAVVL	Mycobacterium tuberculosis
TB	WLIDQARKHRVLRAT	Mycobacterium tuberculosis
TB	WLQANRHVKPTGSAV	Mycobacterium tuberculosis
TB	WNIGIGITGNGQIGF	Mycobacterium tuberculosis
TB	WNQTALLQQRAAQLP	Mycobacterium tuberculosis
TB	WPLLIFWLSYTGHRH	Mycobacterium tuberculosis
TB	WQRNDPLLNVGKLIA	Mycobacterium tuberculosis
TB	WSWLLSVLAAVGLGL	Mycobacterium tuberculosis
TB	WVYCGNGKPSDLGGN	Mycobacterium tuberculosis
TB	YAAALVAMPTLAELA	Mycobacterium tuberculosis
TB	YAFQYDGVNDFPKYP	Mycobacterium tuberculosis
TB	YASVEAANASPLQVA	Mycobacterium tuberculosis
TB	YDRTQDVAVLQLRGA	Mycobacterium tuberculosis
TB	YELLAARCDYPLHLG	Mycobacterium tuberculosis
TB	YEVRAELPGVDPDKD	Mycobacterium tuberculosis
TB	YGRNGFLVSPTVAAQ	Mycobacterium tuberculosis
TB	YGWMLQLIWQFLQDP	Mycobacterium tuberculosis
TB	YHPQQFVYAGAMSGL	Mycobacterium tuberculosis
TB	YILLVSSKVSTVKDL	Mycobacterium tuberculosis
TB	YLGILVIAVATTALI	Mycobacterium tuberculosis
TB	YLGLEVLTRARAALT	Mycobacterium tuberculosis
TB	YLLIALSQIVLLRQT	Mycobacterium tuberculosis
TB	YLLIALSQIVLRRQT	Mycobacterium tuberculosis
TB	YLSDLDFDVDDIDPG	Mycobacterium tuberculosis
TB	YQPACGKAGCQTYKW	Mycobacterium tuberculosis
TB	YRELEAFAAFASDLD	Mycobacterium tuberculosis
TB	YRIAARPGAVTRRAA	Mycobacterium tuberculosis
TB	YSRKLSYRNLLVAPH	Mycobacterium tuberculosis
TB	YTNTPFFLSTILPSS	Mycobacterium tuberculosis
TB	YVAWMSATAALAREA	Mycobacterium tuberculosis
TB	YVLARPKLRPITGDD	Mycobacterium tuberculosis
TB	YWGAQLNAMKGDLQS	Mycobacterium tuberculosis
TB	YYQSGLSIVMPVGGQ	Mycobacterium tuberculosis
TG	AAATATATAAVGAAT	Phleum pratense (timothy grass)
TG	AADHAAPEDKYEAFV	Phleum pratense (timothy grass)
TG	AAESSSKAALTSKLD	Phleum pratense (timothy grass)
TG	AAGVPPADKYRTFVA	Phleum pratense (timothy grass)
TG	AAKEDFLGCLVKEIP	Phleum pratense (timothy grass)
TG	AAKPAAAATATATAA	Phleum pratense (timothy grass)
TG	AALNGVFVSTAAGNI	Phleum pratense (timothy grass)
TG	AAPAAGYTPATPAAP	Phleum pratense (timothy grass)
TG	AAPLSWSKDIYNYME	Phleum pratense (timothy grass)
TG	AASGADGTYDITKLG	Phleum pratense (timothy grass)
TG	AATGAATAATGGYKV	Phleum pratense (timothy grass)
TG	AAYKLAYKTAEGATP	Phleum pratense (timothy grass)
TG	ADGILFGFPTRFGMM	Phleum pratense (timothy grass)
TG	ADLGYGPATPAAPAA	Phleum pratense (timothy grass)
TG	ADPCSEYFVEAYLNN	Phleum pratense (timothy grass)
TG	AEDVIPEGWKADTSY	Phleum pratense (timothy grass)
TG	AEEVKVIPAGELQVI	Phleum pratense (timothy grass)
TG	AEFEGVFLDFARQQA	Phleum pratense (timothy grass)
TG	AEGGKATTEEQKLIE	Phleum pratense (timothy grass)
TG	AEGLSGEPKGAAESS	Phleum pratense (timothy grass)
TG	AEVELRQHGSEEWEP	Phleum pratense (timothy grass)
TG	AFALVLLFCALASSC	Phleum pratense (timothy grass)
TG	AFDSLKYIGIELWQV	Phleum pratense (timothy grass)
TG	AGAEPAGKATTEEQK	Phleum pratense (timothy grass)
TG	AGHLKTVSSLTYFPQ	Phleum pratense (timothy grass)
TG	AGIMIFDPYGATISA	Phleum pratense (timothy grass)
TG	AGKATTEEQKLIEKI	Phleum pratense (timothy grass)
TG	AGSYAADLGYGPATP	Phleum pratense (timothy grass)
TG	AITAMSEAQKAAKPA	Phleum pratense (timothy grass)
TG	AKPDGKTDCTKEVEE	Phleum pratense (timothy grass)
TG	AKPRLLEPVYLVEIQ	Phleum pratense (timothy grass)
TG	AKSSPAYPSVLGQTI	Phleum pratense (timothy grass)
TG	AKTIILKFLLPVMIV	Phleum pratense (timothy grass)
TG	ALEDDLLNRNNSFKP	Phleum pratense (timothy grass)
TG	ALNDNFVKLVSWYDN	Phleum pratense (timothy grass)
TG	ALRELLFTTPGALQH	Phleum pratense (timothy grass)
TG	ALRIIAGTPEVHAVK	Phleum pratense (timothy grass)
TG	ALTHTTIVASGIENM	Phleum pratense (timothy grass)
TG	ANGKLHDKKSMGDDH	Phleum pratense (timothy grass)
TG	ANSRLCSVLPKEEFY	Phleum pratense (timothy grass)
TG	APEDKYEAFVLHFSE	Phleum pratense (timothy grass)
TG	APGAAAAPLSWSKDI	Phleum pratense (timothy grass)
TG	APGDSPNTDGIHIGD	Phleum pratense (timothy grass)
TG	APTGMFVAGAKYMVI	Phleum pratense (timothy grass)
TG	APTHPIRLGLALKIS	Phleum pratense (timothy grass)
TG	AQGPKATFEAMYLGT	Phleum pratense (timothy grass)
TG	ARSALTISVLRISSM	Phleum pratense (timothy grass)
TG	ARSTYQVAALPLDAR	Phleum pratense (timothy grass)
TG	ARVTGYFAWSLLDNF	Phleum pratense (timothy grass)
TG	ARVTVKDVTFRNITG	Phleum pratense (timothy grass)
TG	ASAAILGHDGTVWAQ	Phleum pratense (timothy grass)
TG	ASQLLGSAASRFLHS	Phleum pratense (timothy grass)
TG	ASTGGAYESYKFIPA	Phleum pratense (timothy grass)
TG	ATFEAMYLGTCKTLT	Phleum pratense (timothy grass)
TG	ATISATPESATPFPH	Phleum pratense (timothy grass)
TG	ATSPTAEGGKATTEE	Phleum pratense (timothy grass)
TG	ATTANVPPADKYKTF	Phleum pratense (timothy grass)
TG	ATTEEQKLIEDVNAS	Phleum pratense (timothy grass)
TG	AVGVLPLSLQYGFPI	Phleum pratense (timothy grass)
TG	AVIRGKKGAGGITIK	Phleum pratense (timothy grass)
TG	AVKPAAEEVKVIPAG	Phleum pratense (timothy grass)
TG	AVWVDGKARTAWVDS	Phleum pratense (timothy grass)
TG	AWASACGGTGKNTIV	Phleum pratense (timothy grass)
TG	AWNVQLFRSIDGGAA	Phleum pratense (timothy grass)
TG	AWVDSGAQLGELYYA	Phleum pratense (timothy grass)
TG	AYGIPKVPPGPNITA	Phleum pratense (timothy grass)
TG	AYKNVIGARRASWRI	Phleum pratense (timothy grass)
TG	AYKTAEGATPEAKYD	Phleum pratense (timothy grass)
TG	AYPSVLGQTIRNSRW	Phleum pratense (timothy grass)
TG	AYVATVSEALRIIAG	Phleum pratense (timothy grass)
TG	CDDALIEGITLLNAK	Phleum pratense (timothy grass)
TG	CEGILKLLETHLVPS	Phleum pratense (timothy grass)
TG	CFFRTYFSWDNTRSV	Phleum pratense (timothy grass)
TG	CGGTGKNTIVIPKGD	Phleum pratense (timothy grass)
TG	CGRRHSVRIRVRSGG	Phleum pratense (timothy grass)
TG	CKQKVFFNISADADA	Phleum pratense (timothy grass)
TG	CKTLTPLMSSKFPEL	Phleum pratense (timothy grass)
TG	CNANPGLMKDVAKVF	Phleum pratense (timothy grass)
TG	CPHLAGIAALLKNAH	Phleum pratense (timothy grass)
TG	CRKKIWLVDSKGLLV	Phleum pratense (timothy grass)
TG	CSGEPVVVHITDDNE	Phleum pratense (timothy grass)
TG	CTNAKVTAKGVSEAN	Phleum pratense (timothy grass)
TG	CVPKVTFTVEKGSNE	Phleum pratense (timothy grass)
TG	CVRKVNAMADRYWNL	Phleum pratense (timothy grass)
TG	DAASSLYLFGENLPR	Phleum pratense (timothy grass)
TG	DALSPLVDVALKLSK	Phleum pratense (timothy grass)
TG	DANIVIVGVGGRPLT	Phleum pratense (timothy grass)
TG	DCISIGPGSTGLNIT	Phleum pratense (timothy grass)
TG	DCYIVLYTYHSGEKR	Phleum pratense (timothy grass)
TG	DDSGSIVQDLQISTM	Phleum pratense (timothy grass)
TG	DFNEFISFCNANPGL	Phleum pratense (timothy grass)
TG	DGQGKAVWGKNSCAK	Phleum pratense (timothy grass)
TG	DGTYDITKLGAKPDG	Phleum pratense (timothy grass)
TG	DGWKSVFVDNLDFLK	Phleum pratense (timothy grass)
TG	DGYYIHGQCAIIMFD	Phleum pratense (timothy grass)
TG	DHLRQVFGKQMGLSD	Phleum pratense (timothy grass)
TG	DHLRQVFTAQMGLSD	Phleum pratense (timothy grass)
TG	DIDLGRNEVVNDVST	Phleum pratense (timothy grass)
TG	DITVKNCVLKKSTNG	Phleum pratense (timothy grass)
TG	DKGPGFVVTGRVYCD	Phleum pratense (timothy grass)
TG	DKLTGPFTVRYTTEG	Phleum pratense (timothy grass)
TG	DLIFNHLRKLYPDHK	Phleum pratense (timothy grass)
TG	DPWHVKTLKAAGAAH	Phleum pratense (timothy grass)
TG	DRFSMAYDRTPEEIL	Phleum pratense (timothy grass)
TG	DRREIWLSEMVAWVG	Phleum pratense (timothy grass)
TG	DSEEPLQGPFNFRFL	Phleum pratense (timothy grass)
TG	DSSEYAFRTAVSSSM	Phleum pratense (timothy grass)
TG	DVMILDTHAEVFVWM	Phleum pratense (timothy grass)
TG	DVNASFRAAMATTAN	Phleum pratense (timothy grass)
TG	DVTITAPGDSPNTDG	Phleum pratense (timothy grass)
TG	DVVPEKYTIGATYAP	Phleum pratense (timothy grass)
TG	DYMTYMFKYDTVHGQ	Phleum pratense (timothy grass)
TG	EAAFRLDHAAVAALN	Phleum pratense (timothy grass)
TG	EAAFTVSSKRNLADA	Phleum pratense (timothy grass)
TG	EAFSVRVLVDHSIVE	Phleum pratense (timothy grass)
TG	EAKYDAYVATVSEAL	Phleum pratense (timothy grass)
TG	EATTDGLGWYKIEID	Phleum pratense (timothy grass)
TG	EAVSLLCSDKQPCNG	Phleum pratense (timothy grass)
TG	ECGGILQAYDLRDAP	Phleum pratense (timothy grass)
TG	ECILSGLLSVDGLKV	Phleum pratense (timothy grass)
TG	EDAFFADYAEAHLKL	Phleum pratense (timothy grass)
TG	EDAVEVVVSPPFVFL	Phleum pratense (timothy grass)
TG	EDCLNLIARLPQVAS	Phleum pratense (timothy grass)
TG	EDSHFVVELTYNYGV	Phleum pratense (timothy grass)
TG	EDVAVSLAKYTAELS	Phleum pratense (timothy grass)
TG	EDVGYPIIIDQKYCP	Phleum pratense (timothy grass)
TG	EEAASTLPGLSSSTL	Phleum pratense (timothy grass)
TG	EEAYTWTKGTAVFAS	Phleum pratense (timothy grass)
TG	EEKQFAAEEISSMVL	Phleum pratense (timothy grass)
TG	EELLPVVYTPVVGEA	Phleum pratense (timothy grass)
TG	EERNLLSVAYKNVIG	Phleum pratense (timothy grass)
TG	EEVLNYTVTVKTAAV	Phleum pratense (timothy grass)
TG	EEYHELLQEFMNAVK	Phleum pratense (timothy grass)
TG	EGATPEAKYDAYVAT	Phleum pratense (timothy grass)
TG	EGHHLASAAILGHDG	Phleum pratense (timothy grass)
TG	EGTKVTFHVEKGSNP	Phleum pratense (timothy grass)
TG	EICEVVLAKSPDTTC	Phleum pratense (timothy grass)
TG	EIDTDGDGFIDFNEF	Phleum pratense (timothy grass)
TG	EILAIVYGTGNPAQA	Phleum pratense (timothy grass)
TG	EIPTISYSDLYQLAG	Phleum pratense (timothy grass)
TG	EITGIMKDFDEPGHL	Phleum pratense (timothy grass)
TG	EKDVTDITVKNCVLK	Phleum pratense (timothy grass)
TG	EKHFKYVILGGGVAA	Phleum pratense (timothy grass)
TG	EKLHAEWAAAKLASK	Phleum pratense (timothy grass)
TG	EKRRARKFFIYVQDY	Phleum pratense (timothy grass)
TG	ELMSNFFAQPDALAY	Phleum pratense (timothy grass)
TG	ELYYAIYKASPTLAF	Phleum pratense (timothy grass)
TG	ENRSVLHVALRAPRD	Phleum pratense (timothy grass)
TG	ENVIDVKLVDANGKL	Phleum pratense (timothy grass)
TG	ENVKMEDVGYPIIID	Phleum pratense (timothy grass)
TG	EPGHLAPTGMFVAGA	Phleum pratense (timothy grass)
TG	EPPQFIALFQPMVIL	Phleum pratense (timothy grass)
TG	EPVYLVEIQAPEGAL	Phleum pratense (timothy grass)
TG	EQFVTPWSFSVASGH	Phleum pratense (timothy grass)
TG	ERIFKRFDTNGDGKI	Phleum pratense (timothy grass)
TG	ERLAKYNQLLRIEEE	Phleum pratense (timothy grass)
TG	ERLFYKLLIDNVEEL	Phleum pratense (timothy grass)
TG	ERLIYQTANSRLCSV	Phleum pratense (timothy grass)
TG	ESNDFVADKVAYALA	Phleum pratense (timothy grass)
TG	ESSLYAYQFAMSNGL	Phleum pratense (timothy grass)
TG	ETTFSYDRLISKSTD	Phleum pratense (timothy grass)
TG	ETTVKDVLALYSKIT	Phleum pratense (timothy grass)
TG	EVELREHGSDEWVAM	Phleum pratense (timothy grass)
TG	EVIPTAFSIGKTYKP	Phleum pratense (timothy grass)
TG	FADAVMVSRGSLVRV	Phleum pratense (timothy grass)
TG	FAGAWCVPKVTFTVE	Phleum pratense (timothy grass)
TG	FARLSAVYGGTYMLN	Phleum pratense (timothy grass)
TG	FAVVDLNKMRAVWVD	Phleum pratense (timothy grass)
TG	FDKFDRVRVPKIKYA	Phleum pratense (timothy grass)
TG	FDLLAKYSKSHLVFN	Phleum pratense (timothy grass)
TG	FDPYGATISATPESA	Phleum pratense (timothy grass)
TG	FEAAFNDAIKASTGG	Phleum pratense (timothy grass)
TG	FERLAITKGKVDPTD	Phleum pratense (timothy grass)
TG	FETNVSHNVQGATVA	Phleum pratense (timothy grass)
TG	FFHMNIYECKGVTVK	Phleum pratense (timothy grass)
TG	FISLVSRYLSGEEEH	Phleum pratense (timothy grass)
TG	FIYIENQYFLGSSYC	Phleum pratense (timothy grass)
TG	FKDDPYIYAFDSLKY	Phleum pratense (timothy grass)
TG	FKSGRGCGSCFEIKC	Phleum pratense (timothy grass)
TG	FLAVALVAGPAGSYA	Phleum pratense (timothy grass)
TG	FLAVAVVLGLATSPT	Phleum pratense (timothy grass)
TG	FLGCLVKEIPPRLLY	Phleum pratense (timothy grass)
TG	FLTGPLNFTGPCKGD	Phleum pratense (timothy grass)
TG	FMGGAEIIVSPPVVS	Phleum pratense (timothy grass)
TG	FMIYVHTKMMIVDDE	Phleum pratense (timothy grass)
TG	FMVAMFLAVAVVLGL	Phleum pratense (timothy grass)
TG	FNGGESKLKAEATTD	Phleum pratense (timothy grass)
TG	FNIQYVNYWFAPGAA	Phleum pratense (timothy grass)
TG	FPPFTNIRKISANIA	Phleum pratense (timothy grass)
TG	FRAAMATTANVPPAD	Phleum pratense (timothy grass)
TG	FRCHQPPSSRTAPGS	Phleum pratense (timothy grass)
TG	FRDRARVPLTSNNGI	Phleum pratense (timothy grass)
TG	FSEIKQTRLLMGNFI	Phleum pratense (timothy grass)
TG	FSMAVTAARSQQWND	Phleum pratense (timothy grass)
TG	FTYETLLIATGSSTI	Phleum pratense (timothy grass)
TG	FVAGAKYMVIQGEPG	Phleum pratense (timothy grass)
TG	FVSFADLNHFPKTFY	Phleum pratense (timothy grass)
TG	FVVTGRVYCDPCRAG	Phleum pratense (timothy grass)
TG	FWAVRGGGGESFGIV	Phleum pratense (timothy grass)
TG	FYLTKNVEHKGQVDL	Phleum pratense (timothy grass)
TG	FYLTYWIGKDSVLED	Phleum pratense (timothy grass)
TG	FYQLAGVVAVEITGG	Phleum pratense (timothy grass)
TG	FYQQPRWKQELQKRK	Phleum pratense (timothy grass)
TG	GAFTGEISAEMLVNL	Phleum pratense (timothy grass)
TG	GAFTGEVSAEMLANL	Phleum pratense (timothy grass)
TG	GAMAKKGDEQKLRSA	Phleum pratense (timothy grass)
TG	GAMEKLYDAGKARAI	Phleum pratense (timothy grass)
TG	GAQLGELYYAIYKAS	Phleum pratense (timothy grass)
TG	GASTGVYEALELRDG	Phleum pratense (timothy grass)
TG	GATIRIYIEQYEKDS	Phleum pratense (timothy grass)
TG	GATVAVDCRPFNGGE	Phleum pratense (timothy grass)
TG	GAVDIINKWQVVAPQ	Phleum pratense (timothy grass)
TG	GAVGLAAAEGARIAG	Phleum pratense (timothy grass)
TG	GCGSCFEIKCTKPEA	Phleum pratense (timothy grass)
TG	GDGFIDFNEFISFCN	Phleum pratense (timothy grass)
TG	GDGKISLSELTDALR	Phleum pratense (timothy grass)
TG	GDTMAEVELREHGSD	Phleum pratense (timothy grass)
TG	GEKVLVQFEDFANHN	Phleum pratense (timothy grass)
TG	GELPQAFARLSAVYG	Phleum pratense (timothy grass)
TG	GEPKGAAESSSKAAL	Phleum pratense (timothy grass)
TG	GFGLGVVISGAIRVH	Phleum pratense (timothy grass)
TG	GGACGYKDVDKPPFS	Phleum pratense (timothy grass)
TG	GGAKKVIISAPSKDA	Phleum pratense (timothy grass)
TG	GGGFGMLLRKYGIAA	Phleum pratense (timothy grass)
TG	GGGGESFGIVVAWQV	Phleum pratense (timothy grass)
TG	GGNFAGGGFGMLLRK	Phleum pratense (timothy grass)
TG	GGRAASFNIIPSSTG	Phleum pratense (timothy grass)
TG	GILLDFVWYEPLTYN	Phleum pratense (timothy grass)
TG	GILQAYDLRDAPETP	Phleum pratense (timothy grass)
TG	GITIKKTGQALVVGI	Phleum pratense (timothy grass)
TG	GKARTAWVDSGAQLG	Phleum pratense (timothy grass)
TG	GKDLLIQLRDLADEI	Phleum pratense (timothy grass)
TG	GKGELFFETNVTAEL	Phleum pratense (timothy grass)
TG	GKGTLDGQGKAVWGK	Phleum pratense (timothy grass)
TG	GKKEEKKEEKKESGD	Phleum pratense (timothy grass)
TG	GKTSVWKAISPEVLE	Phleum pratense (timothy grass)
TG	GKVVIGMDVAASEFY	Phleum pratense (timothy grass)
TG	GLADQTYLFLGAGEA	Phleum pratense (timothy grass)
TG	GLGWYKIEIDQDHQE	Phleum pratense (timothy grass)
TG	GLNITGVTCGPGHGI	Phleum pratense (timothy grass)
TG	GLVYNLTAAEYIPYL	Phleum pratense (timothy grass)
TG	GMEWFSIITTPNPIF	Phleum pratense (timothy grass)
TG	GMNPSHCNEMSWIQS	Phleum pratense (timothy grass)
TG	GMTGCGNTPIFKSGR	Phleum pratense (timothy grass)
TG	GNINAMIQAFECVHD	Phleum pratense (timothy grass)
TG	GNTPIFKSGRGCGSC	Phleum pratense (timothy grass)
TG	GNTVALVGLDQFITK	Phleum pratense (timothy grass)
TG	GPATPAAPAAGYTPA	Phleum pratense (timothy grass)
TG	GPGSTGLNITGVTCG	Phleum pratense (timothy grass)
TG	GPKDNGGACGYKDVD	Phleum pratense (timothy grass)
TG	GQGQVDRAQGVVGSH	Phleum pratense (timothy grass)
TG	GQVHGFRMALWYEHL	Phleum pratense (timothy grass)
TG	GRGIKDEGLVVAPGQ	Phleum pratense (timothy grass)
TG	GRYKDEKDVTDITVK	Phleum pratense (timothy grass)
TG	GSGDFKTIKEALAKV	Phleum pratense (timothy grass)
TG	GSRALPFLLQLTKQP	Phleum pratense (timothy grass)
TG	GSTMFEIFKQRGMVE	Phleum pratense (timothy grass)
TG	GTGIALVHIHGTSIH	Phleum pratense (timothy grass)
TG	GTIDFIFGNSQVVIQ	Phleum pratense (timothy grass)
TG	GTLFDNILITDDAAL	Phleum pratense (timothy grass)
TG	GTPEGTFVSMGVYSD	Phleum pratense (timothy grass)
TG	GTRRWWFRCHQPPSS	Phleum pratense (timothy grass)
TG	GVEVKVWQVPEILSE	Phleum pratense (timothy grass)
TG	GVTCGPGHGISVGSL	Phleum pratense (timothy grass)
TG	GVTVKDVTITAPGDS	Phleum pratense (timothy grass)
TG	GVVGSHLEDRHSRQA	Phleum pratense (timothy grass)
TG	GWKVVLVDHADFLKE	Phleum pratense (timothy grass)
TG	GWYHLFYQYNPEGAV	Phleum pratense (timothy grass)
TG	GYNISLASMIPDYDT	Phleum pratense (timothy grass)
TG	GYSKWLYVVPWGFYK	Phleum pratense (timothy grass)
TG	GYTPATPAAPAGAEP	Phleum pratense (timothy grass)
TG	HCNEMSWIQSIPFVH	Phleum pratense (timothy grass)
TG	HDDMLLAASEALAEQ	Phleum pratense (timothy grass)
TG	HDKKSMGDDHFWAVR	Phleum pratense (timothy grass)
TG	HDYEGLSYRSLQPET	Phleum pratense (timothy grass)
TG	HEPLTTLLEAVQSLK	Phleum pratense (timothy grass)
TG	HFYEGYYASKGINIV	Phleum pratense (timothy grass)
TG	HIKALVTTASASGCT	Phleum pratense (timothy grass)
TG	HPTFTLLHPTEVVVA	Phleum pratense (timothy grass)
TG	HQGIRYLFGDGSRLV	Phleum pratense (timothy grass)
TG	HTFKSLFESWPVSST	Phleum pratense (timothy grass)
TG	HTGSIYAVSWSADSK	Phleum pratense (timothy grass)
TG	IAFFRKEPLKECGGI	Phleum pratense (timothy grass)
TG	IAYEPVWAIGTGKVA	Phleum pratense (timothy grass)
TG	ICACVRAAAVAWEAG	Phleum pratense (timothy grass)
TG	IEGITLLNAKFFHMN	Phleum pratense (timothy grass)
TG	IEGQLKWVSSKHIVR	Phleum pratense (timothy grass)
TG	IELWQVKSGTLFDNI	Phleum pratense (timothy grass)
TG	IFKISKTVSEGAVDI	Phleum pratense (timothy grass)
TG	IGKRFASINVENVED	Phleum pratense (timothy grass)
TG	IGTGDDCISIGPGST	Phleum pratense (timothy grass)
TG	IHIGDSSKVTITDTT	Phleum pratense (timothy grass)
TG	IIAGTPEVHAVKPGA	Phleum pratense (timothy grass)
TG	IITPTNVSHIQSAVV	Phleum pratense (timothy grass)
TG	IKEKGKDKWIELKES	Phleum pratense (timothy grass)
TG	IKEQVPILSYADFYQ	Phleum pratense (timothy grass)
TG	IKEWIVSSLGPQAVS	Phleum pratense (timothy grass)
TG	IKYTRPGDSLAEVEL	Phleum pratense (timothy grass)
TG	ILITDDAALAKTFAE	Phleum pratense (timothy grass)
TG	ILKLLDSHLVPSATA	Phleum pratense (timothy grass)
TG	ILNTWLVKPGAGIMI	Phleum pratense (timothy grass)
TG	ILPNTLVLDFCDDAL	Phleum pratense (timothy grass)
TG	ILRQPGPLPGLNTKI	Phleum pratense (timothy grass)
TG	ILSYADFYQLAGVVA	Phleum pratense (timothy grass)
TG	IMARPAVKKIAAAMV	Phleum pratense (timothy grass)
TG	IMRIKKLTITGKGTL	Phleum pratense (timothy grass)
TG	INKWQVVAPQLPADL	Phleum pratense (timothy grass)
TG	IPFVHLGHRDALEDD	Phleum pratense (timothy grass)
TG	IPKGDFLTGPLNFTG	Phleum pratense (timothy grass)
TG	IPKVQQLLQDFFNGK	Phleum pratense (timothy grass)
TG	IPTAFSIGKTYKPEE	Phleum pratense (timothy grass)
TG	IRLGLALNFSVFYYE	Phleum pratense (timothy grass)
TG	IRRAKSFIYIENQYF	Phleum pratense (timothy grass)
TG	ISFCNANPGLMKDVA	Phleum pratense (timothy grass)
TG	ISKVVKIQEELDIDV	Phleum pratense (timothy grass)
TG	ISVLRISSMPFSVYH	Phleum pratense (timothy grass)
TG	ISYEGRVQLLEIAQV	Phleum pratense (timothy grass)
TG	ITDTTIGTGDDCISI	Phleum pratense (timothy grass)
TG	ITKGKVDPTDYFRNE	Phleum pratense (timothy grass)
TG	ITKLGAKPDGKTDCT	Phleum pratense (timothy grass)
TG	IVDDEYIIVGSANIN	Phleum pratense (timothy grass)
TG	IWVNVEYDSFYREHG	Phleum pratense (timothy grass)
TG	IYECKGVTVKDVTIT	Phleum pratense (timothy grass)
TG	IYKASPTLAFPAGVC	Phleum pratense (timothy grass)
TG	KAFFEDYKEAHLRLS	Phleum pratense (timothy grass)
TG	KARAIGVSNLASKKL	Phleum pratense (timothy grass)
TG	KDETYSGTGIALVHI	Phleum pratense (timothy grass)
TG	KDKWIELKESWGAIW	Phleum pratense (timothy grass)
TG	KDTHYTLSAWLQLSK	Phleum pratense (timothy grass)
TG	KDVTFRNITGTSSTP	Phleum pratense (timothy grass)
TG	KEKRWNAALTSISAS	Phleum pratense (timothy grass)
TG	KELGGKILRQPGPLP	Phleum pratense (timothy grass)
TG	KEPLKECGGILQAYD	Phleum pratense (timothy grass)
TG	KESGDAASGADGTYD	Phleum pratense (timothy grass)
TG	KEVEEAWASACGGTG	Phleum pratense (timothy grass)
TG	KFPELGMNPSHCNEM	Phleum pratense (timothy grass)
TG	KGDEQKLRSAGELEL	Phleum pratense (timothy grass)
TG	KGSNEKHLAVLVKYE	Phleum pratense (timothy grass)
TG	KGWASLMSIPRTVDL	Phleum pratense (timothy grass)
TG	KHLAVLVKYEGDTMA	Phleum pratense (timothy grass)
TG	KHLIYVTGWSVYTEI	Phleum pratense (timothy grass)
TG	KIEIDQDHQEEICEV	Phleum pratense (timothy grass)
TG	KKEEKKESGDAASGA	Phleum pratense (timothy grass)
TG	KKGAGGITIKKTGQA	Phleum pratense (timothy grass)
TG	KKLGDLLAVARIPPA	Phleum pratense (timothy grass)
TG	KKTVDAILSAFVDAA	Phleum pratense (timothy grass)
TG	KLKNVLNVYEARLTK	Phleum pratense (timothy grass)
TG	KLLPVPPTVTIFKIS	Phleum pratense (timothy grass)
TG	KLTFKALEEVLNYTV	Phleum pratense (timothy grass)
TG	KLTITGKGTLDGQGK	Phleum pratense (timothy grass)
TG	KMGVEVYHNLKSVIK	Phleum pratense (timothy grass)
TG	KNAVLELTYNYGVKE	Phleum pratense (timothy grass)
TG	KNQVAMNPINTVFGE	Phleum pratense (timothy grass)
TG	KNTIVIPKGDFLTGP	Phleum pratense (timothy grass)
TG	KPILFMNEYNTIEEP	Phleum pratense (timothy grass)
TG	KPTGAGPKDNGGACG	Phleum pratense (timothy grass)
TG	KQAYAATVATAPEVK	Phleum pratense (timothy grass)
TG	KQMDWVSKLSAPQLK	Phleum pratense (timothy grass)
TG	KQQGIRYANPIAFFR	Phleum pratense (timothy grass)
TG	KRPPRCCQDLVVLPL	Phleum pratense (timothy grass)
TG	KSLVRAFMWDSGSTV	Phleum pratense (timothy grass)
TG	KSSKPLVGPFNFRFM	Phleum pratense (timothy grass)
TG	KSTNGLRIKSYEDAK	Phleum pratense (timothy grass)
TG	KTDTFFETSVAGVYA	Phleum pratense (timothy grass)
TG	KTFKGNRPSLSFLLS	Phleum pratense (timothy grass)
TG	KTGQALVVGIYDEPM	Phleum pratense (timothy grass)
TG	KTLPLLPTEMAILQD	Phleum pratense (timothy grass)
TG	KTMAVCTNAKVTAKG	Phleum pratense (timothy grass)
TG	KTVSEGAVDIINKWQ	Phleum pratense (timothy grass)
TG	KVPPGPNITATYGDK	Phleum pratense (timothy grass)
TG	KVTAKGVSEANTCAA	Phleum pratense (timothy grass)
TG	KVVEVNALGKALVGL	Phleum pratense (timothy grass)
TG	KYKTFEAAFTVSSKR	Phleum pratense (timothy grass)
TG	KYMVIQGEPGAVIRG	Phleum pratense (timothy grass)
TG	LAAFWGKRYPLLSAG	Phleum pratense (timothy grass)
TG	LAGSRVVRVAVDVAT	Phleum pratense (timothy grass)
TG	LASSCQVAFSYFPPP	Phleum pratense (timothy grass)
TG	LAWNCERCRKGESKK	Phleum pratense (timothy grass)
TG	LCSDKQPCNGVTMND	Phleum pratense (timothy grass)
TG	LDEVYNAAYNAADHA	Phleum pratense (timothy grass)
TG	LDGNLLSSNDLAKYK	Phleum pratense (timothy grass)
TG	LDIAVRLLEPIKEQV	Phleum pratense (timothy grass)
TG	LEAAVKQAYAATVAT	Phleum pratense (timothy grass)
TG	LEDRHSRQAHRPLHR	Phleum pratense (timothy grass)
TG	LEKIVAILSAFVDAA	Phleum pratense (timothy grass)
TG	LEVTEVFNFSQDDLL	Phleum pratense (timothy grass)
TG	LGHRDALEDDLLNRN	Phleum pratense (timothy grass)
TG	LGKGVLKGNRANVEL	Phleum pratense (timothy grass)
TG	LGLPVFNSVAEAKAE	Phleum pratense (timothy grass)
TG	LGQTIRNSRWSSPDN	Phleum pratense (timothy grass)
TG	LHFSEALRIIAGTPE	Phleum pratense (timothy grass)
TG	LHKFLVCSSMIGVMA	Phleum pratense (timothy grass)
TG	LKGTFFGNFKPRTDL	Phleum pratense (timothy grass)
TG	LKLNNFDVTMVYPEP	Phleum pratense (timothy grass)
TG	LKPEFIDIINAATVK	Phleum pratense (timothy grass)
TG	LKRWNRVVDTNLESP	Phleum pratense (timothy grass)
TG	LKSIKAFASGILVPK	Phleum pratense (timothy grass)
TG	LLAMAVLAALFAGAW	Phleum pratense (timothy grass)
TG	LLEAVQSLKPTVLIG	Phleum pratense (timothy grass)
TG	LLFCALASSCQVAFS	Phleum pratense (timothy grass)
TG	LLLLVVLLFEGCLAK	Phleum pratense (timothy grass)
TG	LLNAKFFHMNIYECK	Phleum pratense (timothy grass)
TG	LLNRNNSFKPFAEYK	Phleum pratense (timothy grass)
TG	LLRSTTANVSGCKDR	Phleum pratense (timothy grass)
TG	LLSVDGLKVLHMDRN	Phleum pratense (timothy grass)
TG	LMCEIEGHHLASAAI	Phleum pratense (timothy grass)
TG	LMSFSWICACVRAAA	Phleum pratense (timothy grass)
TG	LNFSVFYYEILNSPD	Phleum pratense (timothy grass)
TG	LNFTGPCKGDSVTIK	Phleum pratense (timothy grass)
TG	LNKMRAVWVDGKART	Phleum pratense (timothy grass)
TG	LNMLYTGSTNASVQV	Phleum pratense (timothy grass)
TG	LNYPWTGCRTRTYNL	Phleum pratense (timothy grass)
TG	LPADLMIRIIAQGPK	Phleum pratense (timothy grass)
TG	LPGAAGEVCRRRRRR	Phleum pratense (timothy grass)
TG	LPLDARIEIECIAAL	Phleum pratense (timothy grass)
TG	LPTTHPIRLGLALNF	Phleum pratense (timothy grass)
[truncated: 3,728 more rows]
