# Supplementary material for: Predicting HLA CD4 Immunogenicity in Human Populations
Source: Front Immunol. 2018 Jun 14;9:1369. doi: 10.3389/fimmu.2018.01369 (PMC6010533; doi:10.3389/fimmu.2018.01369)
Supplement: Table S3 — Validation dataset description. (a) List of papers and corresponding number of peptide as positive, negative, and intermediate immunogenicity. (b) List of positive and negative peptides for the corresponding papers. [file table_3.xlsx]

## Sheet: Table S3a
Study Number	PMID	Antigen	Positive	Negative	Intermediate	Criteria
1	1374548	Acetylcholine receptor subunit alpha (UniProt:P02708), Homo sapiens	4	18	8	> 50% response rate = positive
2	1376347	Circumsporozoite protein, Plasmodinium vivax and Plasmodinium falciparum	4	4	13	> 30% response rate = positive, < 10% response rate = negative
3	1694206	Conserved hypothetical lipoprotein (UniProt:Q5NGE4), Francisella tularensis	3	10	0	Peptides induce a T cell response = positive
4	1704345	Other Plasmodium falciparum (malaria parasite P. falciparum) protein	7	5	17	> = 3 responses = positive. Zero responses = negative
5	1706620	Circumsporozoite (CS) protein, Plasmodinium falciparum	7	10	12	> 15% response = positive
6	2448793	Circumsporozoite (CS) protein, Plasmodinium falciparum	7	7	15	> = 5 responses = positive
7	7682244	Api m 1, Apis mellifera	6	9	1	> 15% response avg. in 3 cohorts = positive. All else = negative
8	7684682	Myelin basic protein (UniProt:P02686), Homo sapiens	3	3	10	> 10 responses = positive, 0 responses = negative
9	7687623	Circumsporozoite protein, putative, Plasmodinium vivax	7	5	14	> 30% response rate = positive, < 15% response rate = negative
10	7688757	Acetylcholine receptor subunits gamma and delta, Homo sapiens	14	42	13	> = 3 responses = positive, < = 1 response = negative
11	7689306	Acetylcholine receptor subunit alpha (UniProt:P02708), Homo sapiens	8	17	5	> = 2 responses = positive, 0 responses = negative
12	7962558	Glutamate decarboxylase 2, Homo sapiens	2	10	26	Statistically significant = positive, zero responses = negative
13	8320313	Structural polyprotein, Rubella virus	4	7	12	> = 6 responses = positive, 0 or 1 responses = negative
14	8503783	Envelope glycoprotein D, Human herpesvirus 1	6	6	22	> = 6 responses = positive, 0 or 1 responses = negative
15	8579724	Thyroglobulin and Thyrotropin receptor, Homo sapiens	5	10	13	> = 40% response rate = positive, < = 10% response rate = negative
16	8671631	Fusion glycoprotein F0, Measles morbillivirus	12	50	46	> = 3 responses = positive, 0 responses = negative
17	8698392	Poa p 5, Poa pratensis (Kentucky bluegrass)	9	8	3	At SI index 2, > = 4 = positive, < = 2 = negative
18	8862136	Myelin basic protein (UniProt:P02686), Homo sapiens	6	7	8	> = 10% response rate = positive, 0% response rate = negative
19	9099921	Structural polyprotein, Rubella virus	4	74	16	Peptide recognized in more than one donor = positive. Recognized in no donors = negative.
20	9191781	Acetylcholine receptor subunits delta and alpha, Homo sapiens	12	33	18	p < 0.01 = positive, p not significant = negative
21	9543084	Hev b 1, Hevea brasiliensis (rubbertree)	2	2	5	> = 66% = positive, < = 42% = negative
22	9678833	Api m 1, Apis mellifera	7	6	0	> = 2 responses = positive, 1 or 0 responses = negative
23	10382757	Thrombospondin-related anonymous protein, TRAP, Plasmodinium falciparum	21	30	0	Positive peptides listed in table 1A, all others negative
24	10423128	Nucleoprotein, Measles morbillivirus	9	40	2	> = 2 responses = positive, 0 responses = negative
25	10498664	Genome polyprotein, Hepatitis C virus	14	13	36	> = 40% reponses = positive. 0 response = negative
26	11035075	Subtilisin-like protease 6, Trichophyton rubrum	8	20	0	Underlined figures = positive, all others negative
27	11110668	Blood groups Rh(D) and Rh(CE) polypeptides, Homo sapiens	19	15	34	> = 3 responses = positive, < = 2 responses = negative
28	11241296	Myelin proteolipid protein and Myelin basic protein, Homo sapiens	7	14	3	> = 4 responses = positive, < = 2 responses = negative
29	11352674	Genome polyprotein, Enterovirus B; Glutamate decarboxylase 2, Homo sapiens	7	26	0	> = 3 responses = positive. All the rest = negative
30	11422162	Gal d 1, Gallus gallus	2	1	0	Dark colored sequences = positive, light colored sequences = negative
31	12601356	Genome polyprotein, Hepatitis C virus	5	122	23	> = 2 responses = positive
32	15080815	Hev b 6, Hevea brasiliensis (rubbertree)	4	12	4	> = 2 responses = positive, 0 responses = negative
33	15482858	Bos d 9, Bos taurus (bovine)	2	5	6	SI > = 2 = positive, SI > = 1.5 = negative
34	15898991	Cha o 1, Chamaecyparis obtusa	10	24	1	> 100 index = positive, all others negative.
35	16148104	Genome polyprotein, Hepatitis C virus	12	257	32	11 positives according to authors. < = 1 response = negative
36	16364082	Genome polyprotein, Hepatitis C virus	18	33	30	E2: > = 3 responses = positive. NS4a: > = 4 responses = positive. Both: < = 1 response = negative
37	16499640	Bos d 9, Bos taurus (bovine)	8	12	11	> = 4 responses = positive, < = 1 response = negative
38	16530525	Cytochrome P450 2D6, Homo sapiens	28	29	4	> = 3 responses = positive, 0 responses = negative
39	16943301	Capsid protein VP1, Human parvovirus	8	54	15	> = 2 responses = positive, 0 responses = negative
40	17272505	Integrin beta-3, Homo sapiens	7	51	27	> 2 responses = positive, 0 responses = negative
41	17475911	Genome polyprotein, Hepatitis C virus	7	286	6	> = 3 responses = positive, < = 1 response = negative
42	17517108	Equ c 1, Equus caballus	15	32	29	> = 2 responses = positive, 0 responses = negative
43	18292564	Merozoite surface protein 1, Plasmodium falciparum	10	18	30	> = 10 responses = positive, 0 responses = negative
44	19050376	Cry j 1, Cryptomeria japonica	4	33	0	> = 1 response = positive, 0 responses = negative
45	19307778	Cha o 2, Chamaecyparis obtusa	6	36	3	PI > = 200 = positive, PI < = 100 = negative
46	19641045	Capsid protein VP1, Adeno-associated dependoparvovirus A and Adeno-associated virus	28	62	0	Common VP1 = positive. Else = negative
47	20357479	Non-specific lipid-transfer protein, Prunus persica (peach)	3	5	0	> = 3 responses = positive, < = 3 responses = negative
48	21795759	Aquaporin-4, Homo sapiens	6	10	12	> = 3 responses = positive, 0 responses = negative
49	22144494	UniProt:B8ZU53, Mycobacterium leprae	8	1	6	% responders with SI > = 2 > = 80% = positive, % responders with SI > = 2 < = 40% = negative
50	22832594	Pas n 1 allergen, Paspalum notatum	4	11	11	> = 5 responses = positive, 0 responses = negative
51	23993987	Pen a 1 allergen, Farfantepenaeus aztecus	15	13	0	At least one positive response = positive
52	24789782	Genome polyprotein, Tick-borne encephalitis virus	26	46	76	> = 7 responses = positive, < = 1 response = negative
53	25843313	Other Canis lupus (wolf or dog) protein	18	12	18	Author says positive = positive, 0 responses = negative
54	26684878	Can f 5, Canis lupus	25	31	18	> = 2 responses = positive, 0 responses = negative
55	26701846	Botulinum neurotoxin type A, Clostridium botulinum	6	13	12	> = 5 responses = positive, < = 2 responses = negative
56	27630239	Genome polyprotein, Rhinovirus A and C	15	34	59	> = 40% response = positive, < = 10% response = negative
57	27806874	Botulinum neurotoxin type A, Clostridium botulinum	6	14	9	> = 20% response = positive, no response = negative
			530	1758	794

## Sheet: Table S3b
PubMed ID	Peptide	Immunogenicity
1706620	QGHNMPNDPNRNVDENANAN	1
1706620	VTCGNGIQVRIKPGSANKPK	1
11241296	AAFVGAAATLVSLLTFMIAATYNFAVLKLMGR	1
11241296	ENPVVHFFKNIVTPRTP	1
11241296	GTASFFFLYGALLLAYGFYTTGAVRQIFGDYK	1
11241296	HHPARTAHYGSLPQKSHGR	1
11241296	IGRFFGGDRGAPKRGSGKDSHHPARTAHY	1
11241296	KVCGSNLLSICKTAEFQMTFHLFIAAFVGAAA	1
11241296	QRPGFGYGGRASDYKSAHK	1
11352674	AVVIMDDLCQNPDGKDVSLF	1
11352674	MTNACKGMEWIAVKIQKFIE	1
11352674	NPDGKDVSLFCQMVSSVDFV	1
11352674	PDHFDGYKQQAVVIMDDLCQ	1
11352674	QYFAHYCRKYAPLYAAEAKR	1
11352674	RFHFDMNIEVISMYSQNGKI	1
11352674	TVSDSRALARRFHFDMNIEV	1
11422162	AVVESNGTLTLSHFGKC	1
11422162	CLLCAYSIEFGTNISK	1
12601356	DIIICDECHSTDATS	1
12601356	GGAYDIIICDECHST	1
12601356	GGRHLIFCHSKKKCD	1
12601356	GPVIQMYTNVDQDLV	1
12601356	LPYLVAYQATVCARA	1
15080815	EQCGRQAGGKLCPNNLCCSQ	1
15080815	KLCPNNLCCSQWGWCGSTDE	1
15080815	NSQDHGWDLNAASAYCSTWD	1
15080815	SQWGWCGSTDEYCSPDHNCQ	1
2448793	DELDYENDIEKKICKMEKCS	1
15482858	IGVNQELAYFYPELFRQFYQ	1
15482858	RPKHPIKHQGLPQEVLNE	1
2448793	ENDIEKKICKMEKCSSVFNV	1
2448793	IEQYLKKIKNSISTEWSPCS	1
15898991	DANWDQNRMKLADCAVGFGS	1
15898991	GATRERSLWIIFSKNLNIKL	1
15898991	HFFNHHKVMLLGHSDIYSDD	1
15898991	IFSKNLNIKLNMPLYIAGNK	1
15898991	KSMKVTVAFNQFGPNAGQRM	1
15898991	NGSAAPQLTKNAGVLTCILS	1
15898991	PRARYGLIHVANNNYDPWSI	1
15898991	SSGKNEGTNIYNNNEAFKVE	1
15898991	YAIGGSSNPTILSEGNSFTA	1
15898991	YNNNEAFKVENGSAAPQLTK	1
2448793	IKPGSANKPKDELDYENDIE	1
2448793	PNDPNRNVDENANANNAVKN	1
2448793	PSDKHIEQYLKKIKNSISTE	1
16148104	CGKYLFNWAVRTKLKLTPIA	1
16148104	ENLPYLVAYQATVCARAQAP	1
16148104	GAVQWMNRLIAFASRGNHVS	1
16148104	GIQYLAGLSTLPGNPAIASL	1
16148104	KGGRKPARLIVFPDLGVRVC	1
2448793	VTCGNGIQVRIKPGSANKPK	1
16148104	LETTMRSPVFTDNSSPPVVP	1
16148104	PAAYAAQGYKVLVLNPSVAA	1
16148104	PAEILRKSRRFAQALPVWAR	1
16148104	PTPLLYRLGAVQNEITLTHP	1
16148104	SMSYSWTGALVTPCAAEEQK	1
16148104	TPAETTVRLRAYMNTPGLPV	1
16148104	VLVGGVLAALAAYCLSTGCV	1
7682244	ESKHGLTNTASHTRLSCD	1
7682244	GRCLHYTVDKSKPKVYQW	1
7682244	KCYKLEHPVTGCGERTEG	1
7682244	KFYDCLKNSADTISSYF	1
7682244	LHYTVDKSKPKVYQWFDL	1
7682244	SADTISSYFVGKMYFNLI	1
16364082	AALAAYCLTTGCVVI	1
16364082	APTYRWGENETDVLL	1
16364082	ASLMAFTASVTSPLT	1
16364082	CGIVPALQVCGPVYC	1
16364082	ETFWAKHMWNFISGI	1
16364082	FKQKALGLLQTATKQ	1
16364082	GGWVAAQLAPPSAAS	1
16364082	IEQGMQLAEQFKQKA	1
16364082	KWRALETFWAKHMWN	1
16364082	LGLLQTATKQAEAAA	1
16364082	LLNILGGWVAAQLAP	1
16364082	LSGRPAIVPDREVLY	1
16364082	PPRGNWFGCTWMNST	1
16364082	PYCWHYAPQPCGIVP	1
16364082	QYLAGLSTLPGNPAI	1
16364082	STWVLVGGVLAALAA	1
16364082	WFGCTWMNSTGFTKT	1
16364082	YNESHGLDQRPYCWH	1
16499640	AWYYVPLGTQYTDAPSFS	1
16499640	DAYPSGAWYYVPLGTQYT	1
16499640	DIGSESTEDQAMEDIKQM	1
16499640	EPMIGVNQELAYFYPELF	1
16499640	FYPELFRQFYQLDAYPSG	1
16499640	NQELAYFYPELFRQFYQL	1
16499640	QLLRLKKYKVPQLEIVPN	1
16499640	RQFYQLDAYPSGAWYYVP	1
7684682	ATASTMDHARHGFLPRHRDTGIL	1
7684682	TQDENPVVHFFKNIVTPRTP	1
16530525	AGMVTTSTTLAWGLLLMILH	1
16530525	DTADRPPVPITQILGFGPRS	1
7684682	VVHFFKNIVTPRTPPPSQGK	1
16530525	EAFLAEMEKAKGNPESSFND	1
16530525	EALVTHGEDTADRPPVPITQ	1
16530525	GHFVKPEAFLPFSAGRRACL	1
16530525	IPALAGKVLRFQKAFLTQLD	1
16530525	IVVADLFSAGMVTTSTTLAW	1
16530525	KAKGNPESSFNDENLRIVVA	1
16530525	LAWTPVVVLNGLAAVREALV	1
16530525	LLDKAVSNVIASLTCGRRFE	1
16530525	LNGLAAVREALVTHGEDTAD	1
16530525	LRFQKAFLTQLDELLTEHRM	1
16530525	MILHPDVQRRVQQEIDDVIG	1
16530525	MTSRDIEVQGFRIPKGTTLI	1
16530525	NAVPVLLHIPALAGKVLRFQ	1
16530525	PEHFLDAQGHFVKPEAFLPF	1
16530525	PEMGDQAHMPYTTAVIHEVQ	1
16530525	PITQILGFGPRSQGVFLARY	1
16530525	QGFRIPKGTTLITNLSSVLK	1
16530525	RRFEYDDPRFLRLLDLAQEG	1
16530525	RRVQQEIDDVIGQVRRPEMG	1
16530525	SFNDENLRIVVADLFSAGMV	1
16530525	SGFLREVLNAVPVLLHIPAL	1
16530525	SVLKDEAVWEKPFRFHPEHF	1
16530525	TLAWGLLLMILHPDVQRRVQ	1
16530525	TTLITNLSSVLKDEAVWEKP	1
16530525	VIASLTCGRRFEYDDPRFLR	1
16530525	WEKPFRFHPEHFLDAQGHFV	1
16943301	ALNLFFSPLEFQHLIENYGS	1
16943301	DLVARIKNNLKNSPDLYSHH	1
16943301	FLIPYDPEHHYKVFSPAASS	1
16943301	LASEESAFYVLEHSSFQLLG	1
16943301	LEHSSFQLLGTGGTATMSYK	1
16943301	LPIWVYFPPQYAYLTVGDVN	1
16943301	STPWRYLDFNALNLFFSPLE	1
16943301	VWNRRALHYESQLWSKIPNL	1
17272505	ALLIWKLLITIHDRK	1
17272505	DDCVVRFQYYEDSSG	1
17272505	DLPEELSLSFNATCL	1
17272505	FKDSLIVQVTFDCDC	1
7687623	DLTLNDLETDVCTMDKCAGI	1
17272505	GVLSMDSSNVLQLIV	1
17272505	PGSYGDTCEKCPTCP	1
17272505	TTRGVSSCQQCLAVS	1
7687623	DRAAGQPAGDRAAGQPAGDRA	1
7687623	GAGGQAAGGNAANKKAEDAG	1
7687623	GANAPNEKSVKEYLDKVRAT	1
7687623	SILLVDLFPTHCGHNVDLSK	1
7687623	VCTMDKCAGIFNVVSNSLGL	1
7687623	VGTEWTPCSVTCGVGVRVRR	1
17475911	CGWAGWLLSPRGSRPSWGPT	1
17475911	ENLPYLVAYQATVCARAQAP	1
17475911	HIDLLVGSATLCSALYVGDL	1
17475911	LPINALSNSLLRHHNLVYST	1
17475911	PAEILRKSRRFAQALPVWAR	1
17475911	SIVYEAADAILHTPGCVPCV	1
17475911	VAIKSLTERLYVGGPLTNSR	1
7688757	EIVLENNNDGSFQISYSCNV	1
7688757	FMVNLVFYLPADSGEKTSVA	1
7688757	FPFDWQNCSLIFQSQTYSTN	1
7688757	KTSVAISVLLAQSVFLLLIS	1
7688757	LLLISKRLPATSMAIPLIGK	1
7688757	LPPAIFRSSCPISVTYFPFD	1
7688757	LWVLRVPSTMVWRPDIVLEN	1
7688757	PARVNVDPRAPLDSPSRQDI	1
7688757	PPPQPFPGDPYSYNVQDKRF	1
7688757	QAAPAIQACVEACNLIACAR	1
7688757	QDITFYLIIRRKPLFYIINI	1
7688757	VRKVFLRLLPQLLRMHVRPL	1
7688757	VVGTAWIFLQGVYNQPPPQP	1
17517108	DRPFQLFEFYAREPDV	1
17517108	EFVKIVQKRGIVKENI	1
17517108	EKIEENGSMRVFVDVI	1
17517108	ENGSMRVFVDVIRALD	1
17517108	FDISKISGEWYSIFLA	1
17517108	FENDEHIILYLVNFDK	1
17517108	IEENGSMRVFVDVIRA	1
17517108	ISKISGEWYSIFLASD	1
17517108	IVQKRGIVKENIIDLT	1
7688757	WCDYRLRWDPRDYEGLWVLR	1
17517108	KISGEWYSIFLASDVK	1
17517108	NDEHIILYLVNFDKDR	1
17517108	QKRGIVKENIIDLTKI	1
17517108	RGIVKENIIDLTKIDR	1
17517108	SEFENDEHIILYLVNF	1
17517108	VKIVQKRGIVKENIID	1
18292564	ADFKKNNNFVGIADLSTD	1
18292564	AKYKDDLESIKKVIKEEK	1
18292564	GISYYEKVLAKYKDDLES	1
18292564	GVYRSLKKQLENNVMTFN	1
18292564	IKKVIKEEKEKFPSSPPT	1
18292564	ILSKIENEYEVLYLKPLA	1
18292564	LENNVMTFNVNVKDILNS	1
18292564	VGIADLSTDYNHNNLLTK	1
18292564	VNVKDILNSRFNKRENFK	1
18292564	YLKTIQDKLADFKKNNNF	1
19050376	AYSDDKSMKVTVAFNQFGPN	1
19050376	LGHDDAYSDDKSMKVTVAFN	1
19050376	QLTKNAGVLTCSLSKRC	1
19050376	VFIKRVSNVIIHGLYLYG	1
19307778	AVLLVPANKKFFVNNLVFRG	1
19307778	GRLIPTCKNLRPGPSPKEFE	1
19307778	KLTSGKPASCVDKNARGFYS	1
19307778	LMNSPEFHLVFGECEGVKIQ	1
19307778	SKSVTVKELTLMNSPEFHLV	1
19307778	VDKNARGFYSGRLIPTCKNL	1
19641045	AKKRVLEPLGLVEEPVKTAP	1
19641045	ATKYHLNGRDSLVNPGPAMA	1
19641045	DIEKVMITDEEEIRTTNPVA	1
19641045	DWLEDTLSEGIRQWWKLKPG	1
19641045	EIEWELQKENSKRWNPEIQY	1
19641045	FKLFNIQVKEVTQNDGTTTI	1
19641045	GASNDNHYFGYSTPWGYFDF	1
19641045	GFRPKRLNFKLFNIQVKEVT	1
19641045	GYKYLGPFNGLDKGEPVNEA	1
19641045	KEDTSFGGNLGRAVFQAKKR	1
19641045	KEVTQNDGTTTIANNLTSTV	1
19641045	LPTYNNHLYKQISSQSGASN	1
19641045	MAADGYLPDWLEDTLSEGIR	1
19641045	NGLDKGEPVNEADAAALEHD	1
19641045	NLGRAVFQAKKRVLEPLGLV	1
19641045	NSEYSWTGATKYHLNGRDSL	1
19641045	NTPSGTTTQSRLQFSQAGAS	1
19641045	QAVGRSSFYCLEYFPSQMLR	1
19641045	QGSEKTNVDIEKVMITDEEE	1
19641045	QSRLQFSQAGASDIRDQSRN	1
19641045	TNGVYSEPRPIGTRYLT	1
19641045	TTSTRTWALPTYNNHLYKQI	1
19641045	TTTIANNLTSTVQVFTDSEY	1
19641045	TVDTNGVYSEPRPIGTRYLT	1
19641045	TWMGDRVITTSTRTWALPTY	1
19641045	YCLEYFPSQMLRTGNNFTFS	1
19641045	YKQISSQSGASNDNHYFGYS	1
19641045	YSTGQVSVEIEWELQKENSK	1
20357479	GVHIPYKISASTNCATVK	1
20357479	PCIPYVRGGGAVPPAC	1
20357479	SVPGVNPNNAAALPGK	1
21795759	GKCGPLCTRENIMVAFKGVW	1
21795759	ISGGHINPAVTVAMVCTRKI	1
21795759	NIMVAFKGVWTQAFWKAVTA	1
21795759	SMNPARSFGPAVIMGNWENH	1
21795759	TVAMVCTRKISIAKSVFYIA	1
21795759	VFTIFASCDSKRTDVTGSIA	1
22144494	AGRRVGGRRRGRSNSG	1
22144494	GGRRRGRSNSGRGRG	1
22144494	GRSNSGRGRGAIDREQSA	1
22144494	KNAAKLRGDLRQWVSAG	1
22144494	LRGDLRQWVSAGRRVG	1
22144494	REWARRNGHNVSTRGRI	1
22144494	RNGHNVSTRGRIPAD	1
22144494	RQWVSAGRRVGGRRRG	1
22832594	GKKVIAQDVIPVNWKPDTVY	1
22832594	GSNPNYLAMLVKFVADDGDI	1
22832594	IAPYHFDLSGKAFGAMAKPG	1
22832594	YGIFDLEFRRVRCKYQGGQK	1
23993987	AMKLEKDNAMDRADT	1
23993987	AYKEQIKTLTNKLKA	1
23993987	ENQLKEARFLAEEAD	1
23993987	ERSEERLNTATTKLA	1
23993987	FAERSVQKLQKEVDR	1
23993987	KMQAMKLEKDNAMDR	1
23993987	KTLTNKLKAAEARAE	1
23993987	LEKDNAMDRADTLEQ	1
23993987	LNTATTKLAEASQAA	1
23993987	MDAIKKKMQAMKLEK	1
23993987	QESLLKANIQLVEKD	1
23993987	QLENDLDQVQESLLK	1
23993987	QLVEKDKALSNAEGE	1
23993987	RAEFAERSVQKLQKE	1
23993987	RKVLENRSLSDEERM	1
24789782	AALRKIKRTVSALMV	1
24789782	AFWNSVPLKQATAAL	1
24789782	APTDSGHDTVVMEVT	1
24789782	DVSLLCRVASGVDLA	1
24789782	ENNGGGFIEMQLPPG	1
24789782	EVTFSGTKPCRIPVR	1
24789782	ILWHAVAGTARNPVL	1
24789782	KIKRTVSALMVGLQK	1
24789782	KQATAALRKIKRTVS	1
24789782	KTKFTWKRAPTDSGH	1
24789782	LGDQTGVLLKALAGV	1
24789782	LITPNPTIENNGGGF	1
24789782	LKALAGVPVAHIEGT	1
24789782	LVLMRMMGILWHAVA	1
24789782	MDVWLDAIYQENPAK	1
24789782	NAERLVEFGAPHAVK	1
24789782	NPTIENNGGGFIEMQ	1
24789782	NVAMLITPNPTIENN	1
24789782	PCRIPVRAVAHGSPD	1
24789782	PVLKAFWNSVPLKQA	1
24789782	QNWNNAERLVEFGAP	1
24789782	RMMGILWHAVAGTAR	1
24789782	SVPLKQATAALRKIK	1
24789782	TARNPVLKAFWNSVP	1
24789782	TVILELDKTVEHLPT	1
24789782	TVSALMVGLQKRGKR	1
25843313	DIAKFKKLSREKGIPE	1
25843313	DMTPNALIGYDVNVDS	1
25843313	FNFYVKVDGECVENSV	1
25843313	GPWKTLYVSSNNLDKI	1
25843313	KFKKLSREKGIPEENI	1
25843313	KITKVALLMGRGAHVN	1
25843313	KLSREKGIPEENIIYL	1
25843313	KMLFNFYVKVDGECVE	1
25843313	KTLYVSSNNLDKIGEN	1
7689306	AIVKFTKVLLQYTGHITWTP	1
25843313	KVALLMGRGAHVNEED	1
25843313	LIGYDVNVDSKGKITK	1
25843313	NEEDIAKFKKLSREKG	1
25843313	NVDSKGKITKVALLMG	1
25843313	PNALIGYDVNVDSKGK	1
25843313	PRLKMLFNFYVKVDGE	1
25843313	SKGKITKVALLMGRGA	1
25843313	VDIPRLKMLFNFYVKV	1
25843313	YDVNVDSKGKITKVAL	1
7689306	DLVLYNNADGDFAIVK	1
7689306	FPFDEQNCSMKLGTWTYDGS	1
7689306	IIGTLAVFAGRLIELNQQG	1
26684878	AKVYTQKVTKFMLCAG	1
7689306	KSDQESNNAAAEWKYVAMV	1
26684878	CLKNSQPWQVAVYHNG	1
26684878	CVDLKLLSNNQCAKVY	1
26684878	DEGQLVQVRKSFIHPL	1
26684878	EPAKITKAVRVMDLPK	1
26684878	ESEDEGQLVQVRKSFI	1
26684878	EWVLTAAHCANSNCEV	1
26684878	GELVGITSWGATPCGK	1
26684878	GPLICDGELVGITSWG	1
26684878	HLEEPAKITKAVRVMD	1
26684878	ICDGELVGITSWGATP	1
7689306	STHVMPNWVRKVFIDTIPN	1
26684878	KFMLCAGVLEGKKDTC	1
26684878	KITKAVRVMDLPKKEP	1
26684878	KPQMPSLYTRVMPHLM	1
26684878	KVTKFMLCAGVLEGKK	1
26684878	LKLLSNNQCAKVYTQK	1
26684878	LTAAHCANSNCEVWLG	1
26684878	MLLHLEEPAKITKAVR	1
26684878	MPSLYTRVMPHLMWIK	1
26684878	NQCAKVYTQKVTKFML	1
26684878	NSQPWQVAVYHNGEFA	1
7689306	TVGLQLIQLINVDEVNQIVT	1
26684878	PWQVAVYHNGEFACGG	1
26684878	SLQCVDLKLLSNNQCA	1
26684878	VNPEWVLTAAHCANSN	1
26684878	YTQKVTKFMLCAGVLE	1
7689306	VINTHHRSPSTHVMP	1
26701846	IGFIGFHQFNNIAKLVASN	1
26701846	KYVDNQRLLSTFTEYIKNI	1
26701846	NNIMFKLDGCRDTHRYIWI	1
26701846	NSGILKDFWGDYLQYDKPY	1
26701846	RLNNSKIYINGRLIDQKPI	1
26701846	YLKGPRGSVMTTNIYLNSS	1
27630239	ELEPKHFFKYRQDIT	1
27630239	FDSEVTLVPSIAAKG	1
27630239	FTYVRFDSEVTLVPS	1
27630239	HKAKHVKTWCPRPPR	1
27630239	LTNDMGTLCFRALDG	1
27630239	LWANLRLDQGFRKWE	1
27630239	PQALGAVEIGATADV	1
27630239	QPNSGFPRFTIPFTG	1
27630239	RALDGTGASDIKVFG	1
27630239	RKFEMFTYVRFDSEV	1
27630239	TGASDIKVFGKPKHI	1
27630239	TTRVYHKAKHVKTWC	1
27630239	TVVTNDMGTLCSRIV	1
27630239	VHTTKPQALGAVEIG	1
27630239	YIDEVLNEVLVVPNI	1
1374548	IPNIMFFSTMKRPSREKQ	1
27806874	ALNDLCIKVNNWDLFFSPS	1
27806874	KRNEKWDEVYKYIVTNWLA	1
27806874	SGAVILLEFIPEIAIPVLG	1
27806874	SKLNESINKAMININKFLN	1
27806874	TIIIPYIGPALNIGNMLYK	1
27806874	TKAIINYQYNQYTEEEKNN	1
7962558	NMYAMMIARFKMFPEVKEKG	1
7962558	PEVKEKGMAALPRLIAFTSE	1
1376347	ETDVCTMDKCAGIFNVVSNS	1
1376347	HVGQSASRGRGLGENPDDEE	1
8320313	IMNYTGNQQSRWGLGSPNCH	1
8320313	LHIRAGPYGHATVEMPEWIH	1
1376347	KPEDLTLNDLETDVCTMDKC	1
8320313	LKFKTVRPVALPRALAPPRN	1
8320313	VEGLAPGGGNCHLTVNGEDV	1
1376347	KSVKEYLDKVRATVGTEWTP	1
8503783	DASLKMADPNRFRGK	1
8503783	EDVRKQPYNLTIAWF	1
8503783	HGVRGKYALADASLK	1
8503783	NYYDSFSAVSEDNLG	1
8503783	PAFETAGTYLRLVKI	1
8503783	SALLEDPVGTVAPQI	1
1374548	QIVTTNVRLKQQWVDYNLKW	1
8579724	EHLKELIARNTWTLKKLPLS	1
8579724	EITDNPYMTSIPVNAFQGLC	1
8579724	FYNLSKVTHIEIRNTRNLTY	1
8579724	IPSHAFSNLPNISRIYVSID	1
8579724	PDLTKVYSTDIFFILEITDN	1
8671631	AALGVATAAQITAGI	1
8671631	DLIGQKLGLKLLRYY	1
8671631	ESRGIKARITHVDTE	1
8671631	HQSLVIKLMPNITLL	1
8671631	IKLMPNITLLNNCTR	1
8671631	IQALSYALGGDINKV	1
8671631	LLRYYTEILSLFGPS	1
8671631	NITLLNNCTRVEIAE	1
8671631	SSTSIVYILIAVCLG	1
8671631	TEILSLFGPSLRDPI	1
8671631	YALGGDINKVLEKLG	1
8671631	YINNELIPSMNQLSC	1
1374548	STHVMPNWVRKVFIDTIPNIMF	1
1694206	ATVTVKQGNNFCSGKWTANV	1
8698392	AANKYKTFVATFGAASNKAF	1
8698392	AEEVKATPAGELQVIDKVDA	1
8698392	APAVKYTVFETALKKAITAM	1
8698392	ASTGGAYQSYKFIPALEAAV	1
8698392	AYKSAEGATPEAKYDDYVAT	1
8698392	KQSYAATVATAPAVKYTVFE	1
8698392	SQAQKAAKPAAAATGTATAA	1
8698392	TALKKAITAMSQAQKAAKPA	1
8698392	TSKLDAAYKLAYKSAEGATP	1
1694206	AYNNNPQGSVRLQWQAPEGS	1
1694206	FCSGKWTANVVYDKEVIASDSINI	1
8862136	ASDYKSAHKGFKGVDAQGTL	1
8862136	ASQKRPSQRHGSKYLATAST	1
8862136	DENPVVHFFKNIVTPRTPP	1
8862136	FKGVDAQGTLSKIFKLGGRD	1
8862136	HHPARTAHYGSLPQKSHGRT	1
8862136	RPGFGYGGRASDYKSAHKG	1
9099921	RVIDPDPAAQSFTGV	1
9099921	VPPGKFVTAALLNTP	1
9099921	VTAALLNTPPPYQVS	1
9099921	VWTPVIGSQARKCGL	1
1374548	WTPPAIFKSYCEIIVTHFPF	1
1704345	AADTIASGSQRSTNS	1
9191781	FMVNLVFYLPADSGEKTSVA	1
9191781	GWTDNRLKWNAEEFGNISVL	1
9191781	KTSVAISVLLAQSVFLLLIS	1
9191781	LFYIINILVPCVLISFMVNL	1
1704345	DTIASGSQRSTNSAS	1
9191781	LLLISKRLPATSMAIPLIGK	1
9191781	MVVVICVIVLNIHFRTPSTH	1
9191781	NISVLRLPPDMVWLPEIVLE	1
9191781	PLIGKFLLFGMVLVTMVVVI	1
9191781	QDITFYLIIRRKPLFYII	1
9191781	TPSTHVLSEGVKKLFLETLP	1
9191781	VVGTAWIFLQGVYNQPPPQP	1
9191781	YSCNVLVYHYGFVYWLPPAI	1
1704345	INNAYNMSIRRSMAN	1
1704345	NESKYSNTFINNAYNMSIR	1
1704345	NGESQTTTPTAADTI	1
1704345	PTAADTPTATESISP	1
1704345	RSTNSASTSTTNNGE	1
9543084	FSNVYLFAKDKSGPLQPGV	1
9543084	RSLPPIVKDASIQVVSAIR	1
9678833	CDCDDKFYDCLKNSA	1
9678833	IIYPGTLWCGHGNKS	1
9678833	LGRFKHTDACCRTHD	1
9678833	MSAGESKHGLTNTAS	1
9678833	PVTGCGERTEGRCLH	1
9678833	SGPNELGRFKHTDACCRTHD	1
9678833	YFVGKMYFNLIDTKC	1
10382757	DIPEQEPNIPEDSEKEVPSD	1
10382757	EDSEKEVPSDVPKNPEDDRE	1
10382757	ENFDIPKKPENKHDNQNNLP	1
10382757	ENVKNVIGPFMKAVCVEVEK	1
10382757	EVCNDEVDLYLLMDCSGSIR	1
10382757	IDNNPQEPSPNPEEGKGENP	1
10382757	IRLHSDASKNKEKALIIIKS	1
10382757	KCNLYADSAWENVKNVIGPF	1
10382757	LLMDCSGSIRRHNWVNHAVP	1
10382757	LLSTNLPYGKTNLTDALLQV	1
10382757	MKAVCVEVEKTASCGVWDEW	1
10382757	NDKSDRYIPYSPLSPKVLDN	1
10382757	NIVDEIKYREEVCNDEVDLY	1
10382757	REEHEKPDNNKKKAGSDNKY	1
10382757	RNNENRSYNRKHNNTPKHPE	1
10382757	SEDRETRPHGRNNENRSYNR	1
10382757	SVFSNNAREIIRLHSDASKN	1
10382757	TASCGVWDEWSPCSVTCGKG	1
10382757	TNLTDALLQVRKHLNDRINR	1
10382757	TRSRKREILHEGCTSELQEQ	1
10382757	VPKNPEDDREENFDIPKKPE	1
10423128	EGFNMILGTILAQIWVLLAK	1
10423128	IKHIIIVPIPGDSSITTRSR	1
10423128	LAQIWVLLAKAVTAPDTAAD	1
10423128	LLDRLVRLIGNPDVSGPKLT	1
10423128	LLWSYAMGVGVELENSMGGL	1
10423128	MATLLRSLALFKRNKDKPPI	1
10423128	NIIAEDLSLRRFMVALILDI	1
10423128	QNKFSAGSYPLLWSYAMGVG	1
10423128	TSGSGGAIRGIKHIIIVPIP	1
10498664	ADLMGYIPLVGAPLGGAARA	1
10498664	EDLVNLLPAILSPGALVVGV	1
10498664	ESDAAARVTAILSSLTVTQL	1
10498664	GAPLGGAARALAHGVRVLED	1
10498664	GEGAVQWMNRLIAFASRGNHV	1
10498664	GPRLGVRATRKTSERSQPRG	1
10498664	ILSSLTVTQLLRRLHQWISS	1
10498664	KVIDTLTCGFADLMGYIPLV	1
10498664	LAHGVRVLEDGVNYATGNLP	1
10498664	LLFNILGGWVAAQLAAPGAA	1
10498664	QTASRQAEVIAPAVQTNWQK	1
10498664	RRQPIPKARRPEGRTWAQPG	1
10498664	TLHGPTPLLYRLGAVQNEVT	1
10498664	YPWPLYGNEGLGWAGWLLSP	1
11035075	AKGVSLVAVKVLDCDGSGSN	1
11035075	ASNQAAKAISDAGIFMAVAA	1
11035075	DCNGHGTHVAGTVGGTKYGL	1
11035075	DPSAGKGVTAYIIDTGIDID	1
11035075	HEDFQGRAKWGENFVDQQNT	1
11035075	LSGTSMASPHVCGLGAYLIG	1
11035075	VCGLGAYLIGLGKQGGPGLC	1
11035075	YIIDTGIDIDHEDFQGRAKW	1
11110668	AALILLFYFFTHYDA	1
11110668	AVFNTYYAVAVSVVT	1
11110668	AYFGLSVAWCLPKPL	1
11110668	CLPLWALTLEAALIL	1
11110668	DDQVFWKFPHLAVGF	1
11110668	FLSQFPSGKVVITLF	1
1706620	ENDIEKKICKMEKCSSVFNV	1
11110668	HSWSSVAFNLFMLAL	1
11110668	IYVFAAYFGLSVAWC	1
11110668	KGLVASYQVGQDLTV	1
11110668	LAIVIALTSGLLTGL	1
11110668	LLTGLLLNLKIWKAP	1
11110668	MNMMHIYVFAAYFGL	1
11110668	NRVLGIPHSSIMGYN	1
11110668	QDLTVMAAIGLGFLT	1
11110668	SAVLAGGVAVGTSCH	1
11110668	SIRLATMSALSVLIS	1
1706620	IEQYLKKIKNSISTEWSPCS	1
11110668	SSFRRHSWSSVAFNL	1
11110668	TMSALSVLISVDAVL	1
11110668	VTALGNLRMVISNIF	1
1706620	IKPGSANKPKDELDYENDIE	1
1706620	PNDPNRNVDENANANNAVKN	1
1706620	PSDKHIEQYLKKIKNSISTE	1
11241296	FGVALFCGCEVEALTGTEKLIETYFSKNYQD	-1
1706620	DEDKRDGNNEDNETLRKPKH	-1
11241296	FKGVDAQGTLSKIFKLGGR	-1
11241296	GSKYLATASTMDHARHGFLPRHRDTGILDSIGRFFGGDRG	-1
11241296	KGRGSRGQHQAHSLERVCHCLGCWLGHPDKFV	-1
11241296	KNIVTPRTPPPSQGKGRGL	-1
11241296	LLECCARCLVGAPFASLVATGLCFFGVALFC	-1
11241296	LSRFSWGAEGQRPGFGYGG	-1
11241296	MIAATYNFAVLKLMGRGTKF	-1
11241296	PSQGKGRGLSLSRFSWGAE	-1
11241296	RQIFGDYKTTCGKGLSATVTGGQKGRGSRGQ	-1
11241296	SASIGTLCADARMYGVLPWNAFFGKVCGSNLL	-1
1706620	NNEEPSDKHIEQYLKKIKN	-1
11241296	SAVPVYIYFNTWTTCQSIAAPCKTSASIGTLC	-1
11241296	SLPQKSHGRTQDENPVVHF	-1
11241296	YFSKNYQDYEYLINVIHAFQYVIYGTASFFFL	-1
1706620	NNGDNNREGKDEDKRDGNNE	-1
11352674	APLYAAEAKRVFSLEKKMSN	-1
11352674	ATIEQSAPSQSDQEQLFSNV	-1
11352674	CCPLVCGKAIQFIDRKTQVR	-1
11352674	CQMVSSVDFVPPMAALEEKG	-1
11352674	EECCPVNFKRCCPLVCGKAI	-1
11352674	EPVCLLLHGSPGAGKSVATN	-1
11352674	FREYNHRHSVGATLEALFQG	-1
1706620	NPNANPNANPNANPNANPNANPNA	-1
11352674	GATLEALFQGPPVYREIKIS	-1
11352674	IAVKIQKFIEWLKVKILPEV	-1
11352674	ILFTSPFVLASTNAGSINAP	-1
11352674	ISMYSQNGKINMPMSVKTCD	-1
11352674	KEKHEFLSRLKQLPLLESQI	-1
11352674	KQLPLLESQIATIEQSAPSQ	-1
11352674	LIGRSLAEKLNSSVYSLPPD	-1
11352674	NMPMSVKTCDEECCPVNFKR	-1
11352674	NNGWLKKFTEMTNACKGMEW	-1
11352674	NSSVYSLPPDPDHFDGYKQQ	-1
1706620	NTRVLNELNYDNAGTNLYNE	-1
11352674	PGAGKSVATNLIGRSLAEKL	-1
11352674	PPMAALEEKGILFTSPFVLA	-1
11352674	QFIDRKTQVRYSLDMLVTEM	-1
11352674	SDQEQLFSNVQYFAHYCRKY	-1
11352674	STNAGSINAPTVSDSRALAR	-1
11352674	VFSLEKKMSNYIQFKSKCRI	-1
11352674	WLKVKILPEVKEKHEFLSRL	-1
11352674	YIQFKSKCRIEPVCLLLHGS	-1
11352674	YSLDMLVTEMFREYNHRHSV	-1
1706620	NWYSLKKNSRSLGENDDGNN	-1
11422162	YPKPDCTAEDRPLCG	-1
12601356	AATLGFGAYMSKAHG	-1
12601356	ADGMVSKGWRLLAPI	-1
12601356	AGARLVVLATATPPG	-1
1706620	SISTEWSPCSVTCGNGIQVR	-1
12601356	AGCAWYELTPAETTV	-1
12601356	AHGIDPNIRTGVRTI	-1
12601356	AIPLEVIKGGRHLIF	-1
12601356	APGERPSGMFDSSVL	-1
12601356	APITAYAQQTRGLLG	-1
12601356	ARAQAPPPSWDQMWK	-1
12601356	ASPKGPVIQMYTNVD	-1
12601356	ATATPPGSVTVPHPN	-1
12601356	ATCINGVCWTVYHGA	-1
12601356	ATVCARAQAPPPSWD	-1
1706620	SLGENDDGNNNNGDNNREGK	-1
1374548	FTMVFVIASIIITVIVIN	-1
12601356	AVCTRGVAKAVDFIP	-1
12601356	AYAAQGYKVLVLNPS	-1
12601356	AYAQQTRGLLGCIIT	-1
12601356	CDECHSTDATSILGI	-1
12601356	CQDHLEFWEGVFTGL	-1
12601356	CTCGSSDLYLVTRHA	-1
12601356	DFDSVIDCNTCVTQT	-1
12601356	DFSLDPTFTIETITL	-1
12601356	DKNQVEGEVQIVSTA	-1
12601356	DLVGWPAPQGSRSLT	-1
1706620	SSFLFVEALFQEYQCYGSSS	-1
12601356	DPNIRTGVRTITTGS	-1
12601356	DPTFTIETITLPQDA	-1
12601356	DSRGSLLSPRPISYL	-1
12601356	DVVVVATDALMTGYT	-1
12601356	ECYDAGCAWYELTPA	-1
12601356	EEVALSTTGEIPFYG	-1
12601356	EGVFTGLTHIDAHFL	-1
12601356	ENLETTMRSPVFTDN	-1
12601356	EVIKGGRHLIFCHSK	-1
12601356	FIPVENLETTMRSPV	-1
1706620	YGSSSNTRVLNELNYDNAGT	-1
12601356	FLADGGCSGGAYDII	-1
12601356	FYGKAIPLEVIKGGR	-1
12601356	GEIPFYGKAIPLEVI	-1
12601356	GFGAYMSKAHGIDPN	-1
12601356	GGCSGGAYDIIICDE	-1
12601356	GKSTKVPAAYAAQGY	-1
12601356	GLPVCQDHLEFWEGV	-1
12601356	GPLLCPAGHAVGIFR	-1
12601356	GREILLGPADGMVSK	-1
12601356	GSSGGPLLCPAGHAV	-1
12601356	GYTGDFDSVIDCNTC	-1
12601356	HAVGIFRAAVCTRGV	-1
12601356	HFLSQTKQSGENLPY	-1
12601356	HGAGTRTIASPKGPV	-1
12601356	HIDAHFLSQTKQSGE	-1
12601356	HLHAPTGSGKSTKVP	-1
12601356	HPNIEEVALSTTGEI	-1
12601356	HSKKKCDELAAKLVA	-1
12601356	HSTDATSILGIGTVL	-1
12601356	IFRAAVCTRGVAKAV	-1
12601356	IITSLTGRDKNQVEG	-1
12601356	ITLPQDAVSRTQRRG	-1
12601356	ITYSTYGKFLADGGC	-1
12601356	KAVDFIPVENLETTM	-1
12601356	KPGIYRFVAPGERPS	-1
12601356	LEFWEGVFTGLTHID	-1
12601356	LGIGTVLDQAETAGA	-1
12601356	LIFCHSKKKCDELAA	-1
12601356	LLGCIITSLTGRDKN	-1
12601356	LLGPADGMVSKGWRL	-1
12601356	LSTTGEIPFYGKAIP	-1
12601356	LTGRDKNQVEGEVQI	-1
12601356	LVALGINAVAYYRGL	-1
12601356	LVVLATATPPGSVTV	-1
12601356	MFDSSVLCECYDAGC	-1
12601356	MNTPGLPVCQDHLEF	-1
12601356	NGVCWTVYHGAGTRT	-1
12601356	NPSVAATLGFGAYMS	-1
12601356	NVDQDLVGWPAPQGS	-1
12601356	PPGSVTVPHPNIEEV	-1
12601356	PRPISYLKGSSGGPL	-1
12601356	PTGSGKSTKVPAAYA	-1
12601356	PTSGDVVVVATDALM	-1
12601356	QAETAGARLVVLATA	-1
12601356	QDAVSRTQRRGRTGR	-1
12601356	QMYTNVDQDLVGWPA	-1
12601356	QTFLATCINGVCWTV	-1
12601356	QTKQSGENLPYLVAY	-1
12601356	QTRGLLGCIITSLTG	-1
12601356	RGLDVSVIPTSGDVV	-1
12601356	RGVAKAVDFIPVENL	-1
12601356	RHADVIPVRRRGDSR	-1
12601356	RPSGMFDSSVLCECY	-1
12601356	RRGRTGRGKPGIYRF	-1
12601356	RRRGDSRGSLLSPRP	-1
12601356	RTGVRTITTGSPITY	-1
12601356	RTITTGSPITYSTYG	-1
12601356	SGENLPYLVAYQATV	-1
12601356	SLTPCTCGSSDLYLV	-1
12601356	SPPVVPQSFQVAHLH	-1
12601356	SPVFTDNSSPPVVPQ	-1
12601356	SRTQRRGRTGRGKPG	-1
12601356	STAAQTFLATCINGV	-1
12601356	SVLCECYDAGCAWYE	-1
12601356	SWDQMWKCLIRLKPT	-1
12601356	SYLKGSSGGPLLCPA	-1
12601356	TDNSSPPVVPQSFQV	-1
12601356	TGRGKPGIYRFVAPG	-1
12601356	TGSPITYSTYGKFLA	-1
12601356	TIETITLPQDAVSRT	-1
12601356	TPAETTVRLRAYMNT	-1
12601356	TRTIASPKGPVIQMY	-1
12601356	TTMRSPVFTDNSSPP	-1
12601356	TVLDQAETAGARLVV	-1
12601356	VATDALMTGYTGDFD	-1
12601356	VEGEVQIVSTAAQTF	-1
12601356	VIPVRRRGDSRGSLL	-1
12601356	VLVLNPSVAATLGFG	-1
12601356	VQIVSTAAQTFLATC	-1
12601356	VSKGWRLLAPITAYA	-1
1374548	GLVFYLPTDSGEKMTLSISV	-1
12601356	VSVIPTSGDVVVVAT	-1
12601356	VTVPHPNIEEVALST	-1
12601356	WPAPQGSRSLTPCTC	-1
12601356	WRLLAPITAYAQQTR	-1
12601356	WTVYHGAGTRTIASP	-1
12601356	WYELTPAETTVRLRA	-1
12601356	YLVTRHADVIPVRRR	-1
12601356	YMSKAHGIDPNIRTG	-1
12601356	YRFVAPGERPSGMFD	-1
15080815	CGPVGAHGQSSCGKCLSVTN	-1
15080815	CQSNCKDSGEGVGGGSASNV	-1
15080815	EGVGGGSASNVLATYHLYNS	-1
15080815	KGYERGHITVNYQFVDCGDS	-1
15080815	RSKYGWTAFCGPVGAHGQSS	-1
15080815	SSCGKCLSVTNTGTGAKTTV	-1
15080815	TNTGTGAKTTVRIVDQCSNG	-1
15080815	TVRIVDQCSNGGLDLDVNVF	-1
15080815	VDCGDSFNPLFSVMKSSVIN	-1
15080815	VFRQLDTDGKGYERGHITVN	-1
15080815	VNYQFVDCGDSFNPLFSVMK	-1
15080815	WDANKPYSWRSKYGWTAFCG	-1
15482858	DIPNPIGSENSEKTTMPLW	-1
15482858	EAESISSSEEIVPNSVE	-1
15482858	HSMKEGIHAQQKEPMIGVNQ	-1
15482858	SESTEDQAMEDIKQMEAE	-1
15482858	VPQLEIVPNSAEERLHSMKE	-1
15898991	ANNNYDPWSIYAIGGSSNPT	-1
15898991	ASTGVTISNNHFFNHHKVML	-1
15898991	CANWVWRSTQDSFNNGAYFV	-1
15898991	DAITMRNVTDVWIDHNSLSD	-1
15898991	DNPIDSCWRGDANWDQNRMK	-1
15898991	DSFNNGAYFVSSGKNEGTNI	-1
15898991	GVVPVHAQDGDAITMRNVTD	-1
15898991	IGNGGPCLFMRTVSHVILHG	-1
15898991	ILSEGNSFTAPNDSDKKEVT	-1
15898991	LADCAVGFGSSAMGGKGGAF	-1
15898991	LGHSDIYSDDKSMKVTVAFN	-1
15898991	LNIHGCNTSVSGNVLISEAS	-1
15898991	NMPLYIAGNKTIDGRGAEVH	-1
15898991	PNDSDKKEVTRRVGCESPST	-1
15898991	QFGPNAGQRMPRARYGLIHV	-1
15898991	RRVGCESPSTCANWVWRSTQ	-1
15898991	RTVSHVILHGLNIHGCNTSV	-1
15898991	SAMGGKGGAFYTVTSSDDDP	-1
15898991	SGNVLISEASGVVPVHAQDG	-1
15898991	SSDGLVDVTLASTGVTISNN	-1
1374548	HSPLIKHFEVKSAIEGIK	-1
15898991	TIDGRGAEVHIGNGGPCLFM	-1
15898991	VNPAPGTLRYGATRERSLWI	-1
15898991	VWIDHNSLSDSSDGLVDVTL	-1
15898991	YTVTSSDDDPVNPAPGTLRY	-1
16148104	AACGDIINGLPVSARRGREI	-1
16148104	AACRAAGLQDCTMLVCGDDL	-1
16148104	AAGQLDLSGWFTAGYSGGDI	-1
2448793	DEDKRDGNNEDNEKLRKPKH	-1
16148104	AAPGAATAFVGAGLAGAAIG	-1
16148104	AARVTAILSSLTVTQLLRRL	-1
16148104	AAYCLSTGCVVIVGRVVLSG	-1
16148104	AEEDEREISVPAEILRKSRR	-1
16148104	AFASRGNHVSPTHYVPESDA	-1
16148104	AFSLHSYSPGEINRVAACLR	-1
16148104	AHGIDPNIRTGVRTITTGSP	-1
16148104	AHWGVLAGIAYFSMVGNWAK	-1
16148104	ALVMAQLLRIPQAILDMIAG	-1
16148104	ALVVGVVCAAILRRHVGPGE	-1
2448793	KKICKMEKCSSVFNVVNSSI	-1
16148104	ALWRVSAEEYVEIRQVGDFH	-1
16148104	AMTPTVATRDGKLPATQLRR	-1
16148104	ARGSPPSVASSSASQLSAPS	-1
16148104	ARLVVLATATPPGSVTVPHP	-1
16148104	ASGVLTTSCGNTLTCYIKAR	-1
16148104	ASPKGPVIQMYTNVDQDLVG	-1
16148104	ATCINGVCWTVYHGAGTRTI	-1
16148104	ATVCARAQAPPPSWDQMWKC	-1
16148104	AVSRTQRRGRTGRGKPGIYR	-1
16148104	AYAAQGYKVLVLNPSVAA	-1
2448793	NANANNAVKNNNNEEPSDKH	-1
16148104	AYAQQTRGLLGCIITSLTGR	-1
16148104	AYMNTPGLPVCQDHLEFWEG	-1
16148104	AYQVRNSTGLYHVTNDCPNS	-1
16148104	CGAEITGHVKNGTMRIVGPR	-1
16148104	CGSVFLVGQLFTFSPRRHWT	-1
16148104	CPTDCFRKHPDATYSRCGSG	-1
16148104	CQDHLEFWEGVFTGLTHIDA	-1
16148104	CQRGYKGVWRVDGIMHTRCH	-1
16148104	CSQHLPYIEQGMMLAEQFKQ	-1
16148104	CTMLVCGDDLVVICESAGVQ	-1
2448793	NNGDNGREGKDEDKRDGNNE	-1
16148104	CYSIEPLDLPPIIQRLHGLS	-1
16148104	DAESYSSMPPLEGEPGDPDL	-1
16148104	DATYSRCGSGPWITPRCLVD	-1
16148104	DAVILLMCAVHPTLVFDITK	-1
16148104	DELAAKLVALGINAVAYYRG	-1
16148104	DIIICDECHSTDATSILGIG	-1
16148104	DKNQVEGEVQIVSTAAQTFL	-1
16148104	DMMMNWSPTTALVMAQLLRI	-1
16148104	DPRRRSRNLGKVIDTLTCGF	-1
16148104	DQRPYCWHYPPKPCGIVPAK	-1
2448793	NPNANPNANPNANPNANPNANPNA	-1
16148104	DSHYQDVLKEVKAAASKVKA	-1
16148104	DSLNTGWLAGLFYHHKFNSS	-1
16148104	DTEVAASCGGVVLVGLMALT	-1
16148104	DVKFPGGGQIVGGVYLLPRR	-1
16148104	DVVVVATDALMTGYTGDFDS	-1
16148104	EAACNWTRGERCDLEDRDRS	-1
16148104	EAMTRYSAPPGDPPQPEYDL	-1
16148104	EANAEDVVCCSMSYSWTGAL	-1
16148104	EDAASLRAFTEAMTRYSAPP	-1
16148104	EINRVAACLRKLGVPPLRAW	-1
2448793	SISTEWSPCSVTCGNGIQVR	-1
16148104	EKMALYDVVTKLPLAVMGSS	-1
16148104	ELITSCSSNVSVAHDGAGKR	-1
16148104	ELSPLLLTTTQWQVLPCSFT	-1
16148104	ENDTDVFVLNNTRPPLGNWF	-1
16148104	FAQALPVWARPDYNPPLVET	-1
16148104	FCALARKMIGGHYVQMVIIK	-1
16148104	FFCFAWYLKGKWVPGAVYTF	-1
16148104	FKTWLKAKLMPQLPGIPFVS	-1
16148104	FTAGYSGGDIYHSVSHARPR	-1
16148104	FTFSPRRHWTTQGCNCSIYP	-1
2448793	SLGENDDGNNNNGDNGREGK	-1
16148104	FVAPGERPSGMFDSSVLCEC	-1
16148104	GAGLAGAAIGSVGLGKVLID	-1
16148104	GALVAFKIMSGEVPSTEDLV	-1
16148104	GAPLGGAARALAHGVRVLED	-1
16148104	GCIITSLTGRDKNQVEGEVQ	-1
16148104	GCPERLASCRPLTDFDQGWG	-1
16148104	GCSFSIFLLALLSCLTVPAS	-1
16148104	GCTWMNSTGFTKVCGAPPCV	-1
16148104	GDPPQPEYDLELITSCSSNV	-1
16148104	GEIPFYGKAIPLEVIKGGRH	-1
16148104	GENCGYRRCRASGVLTTSCG	-1
16148104	GHITGHRMAWDMMMNWSPTT	-1
16148104	GHYVQMVIIKLGALTGTYVY	-1
16148104	GKLPATQLRRHIDLLVGSAT	-1
16148104	GMMLAEQFKQKALGLLQTAS	-1
16148104	GPRLGVRATRKTSERSQPRG	-1
16148104	GTHGLVSFLVFFCFAWYLKG	-1
16148104	GVNYATGNLPGCSFSIFLLA	-1
16148104	HARKAVTHINSVWKDLLEDN	-1
16148104	HFLSQTKQSGENLPYLVAYQ	-1
1374548	IEGIKYIAETMKSDQESN	-1
16148104	HLHQNIVDVQYLYGVGSSIA	-1
16148104	HLNSTALNCNDSLNTGWLAG	-1
16148104	HPTLVFDITKLLLAVFGPLW	-1
16148104	HQWISSECTTPCSGSWLRDI	-1
16148104	HRFAPPCKPLLREEVSFRVG	-1
16148104	IGGAGNNTLHCPTDCFRKHP	-1
16148104	ILAGYGAGVAGALVAFKIMS	-1
16148104	ILGGWVAAQLAAPGAATAFV	-1
16148104	ILQASLLKVPYFVRVQGLLR	-1
16148104	ILRRHVGPGEGAVQWMNRLI	-1
16148104	IPPLNVRGGRDAVILLMCAV	-1
16148104	ISQAEAALENLVILNAASLA	-1
16148104	ITRVESENKVVILDSFDPLV	-1
16148104	IVSTAAQTFLATCINGVCWT	-1
16148104	KALGLLQTASRQAEVIAPAV	-1
16148104	KAVDFIPVENLETTMRSPVF	-1
16148104	KCPCQVPSPEFFTELDGVRL	-1
16148104	KGWRLLAPITAYAQQTRGLL	-1
16148104	KKTPMGFSYDTRCFDSTVTE	-1
16148104	KLGVPPLRAWRHRARSVRAR	-1
16148104	KLPLAVMGSSYGFQYSPGQR	-1
16148104	KNEVFCVQPEKGGRKPARLI	-1
16148104	KPAIIPDREVLYREFDEMEE	-1
16148104	KTSERSQPRGRRQPIPKARR	-1
16148104	KVIDTLTCGFADLMGYIPLV	-1
16148104	KWVPGAVYTFYGMWPLLLLL	-1
16148104	LAHGVRVLEDGVNYATGNLP	-1
16148104	LALPQRAYALDTEVAASCGG	-1
16148104	LCSALYVGDLCGSVFLVGQL	-1
16148104	LEGEPGDPDLSDGSWSTVSS	-1
16148104	LFYHHKFNSSGCPERLASCR	-1
16148104	LHEYPVGSQLPCEPEPDVAV	-1
16148104	LHTPGCVPCVREGNASRCWV	-1
16148104	LIFCHSKKKCDELAAKLVAL	-1
16148104	LKATCTANHDSPDAELIEAN	-1
16148104	LKGSSGGPLLCPAGHAVGIF	-1
16148104	LLARGGRAAICGKYLFNWAV	-1
16148104	LLFLLLADARVCSCLWMMLL	-1
16148104	LLGPADGMVSKGWRLLAPIT	-1
16148104	LLLAVFGPLWILQASLLKVP	-1
16148104	LLSCLTVPASAYQVRNSTGL	-1
16148104	LLWRQEMGGNITRVESENKV	-1
16148104	LPGNPAIASLMAFTAAVTSP	-1
16148104	LREEVSFRVGLHEYPVGSQL	-1
16148104	LRHHNLVYSTTSRSACQRQK	-1
16148104	LSPYYKRYISWCLWWLQYFL	-1
16148104	LTPPHSAKSKFGYGAKDVRC	-1
16148104	LTSMLTDPSHITAEAAGRRL	-1
16148104	LTVTQLLRRLHQWISSECTT	-1
16148104	LVILNAASLAGTHGLVSFLV	-1
16148104	LYREFDEMEECSQHLPYIEQ	-1
16148104	MAFTAAVTSPLTTSQTLLFN	-1
16148104	MFDSSVLCECYDAGCAWYEL	-1
16148104	MSTNPKPQKKNKRNTNRRPQ	-1
16148104	MTGYTGDFDSVIDCNTCVTQ	-1
16148104	MYVGGVEHRLEAACNWTRGE	-1
16148104	NGTMRIVGPRTCRNMWSGTF	-1
16148104	NHLTPLRDWAHNGLRDLAVA	-1
16148104	NIEEVALSTTGEIPFYGKAI	-1
16148104	NIIMFAPTLWARMILMTHFF	-1
16148104	NKRNTNRRPQDVKFPGGGQI	-1
16148104	NLLPAILSPGALVVGVVCAA	-1
16148104	NLLSVEEACSLTPPHSAKSK	-1
16148104	NTLTCYIKARAACRAAGLQD	-1
16148104	NTRPPLGNWFGCTWMNSTGF	-1
16148104	PAPSGCPPDSDAESYSSMPP	-1
16148104	PCEPEPDVAVLTSMLTDPSH	-1
16148104	PCSGSWLRDIWDWICEVLSD	-1
16148104	PDYNPPLVETWKKPDYEPPV	-1
16148104	PIIQRLHGLSAFSLHSYSPG	-1
16148104	PINAYTTGPCTPLPAPNYTF	-1
16148104	PISYANGSGPDQRPYCWHYP	-1
16148104	PKPCGIVPAKSVCGPVYCFT	-1
16148104	PLARAAWETARHTPVNSWLG	-1
16148104	PLEVIKGGRHLIFCHSKKKC	-1
16148104	PLTDFDQGWGPISYANGSGP	-1
16148104	PPGSVTVPHPNIEEVALSTT	-1
16148104	PPSWDQMWKCLIRLKPTLHG	-1
16148104	PQAILDMIAGAHWGVLAGIA	-1
16148104	PQLPGIPFVSCQRGYKGVWR	-1
16148104	PSPVVVGTTDRSGAPTYSWG	-1
16148104	PTGSGKSTKVPAAYAAQGYK	-1
16148104	PTHYVPESDAAARVTAILSS	-1
16148104	PVRRRGDSRGSLLSPRPISY	-1
16148104	PVSARRGREILLGPADGMVS	-1
16148104	PWITPRCLVDYPYRLWHYPC	-1
16148104	QALDCEIYGACYSIEPLDLP	-1
16148104	QSFQVAHLHAPTGSGKSTKV	-1
16148104	QTNWQKLETFWAKHMWNFIS	-1
16148104	QWQVLPCSFTTLPALSTGLI	-1
16148104	RAAVCTRGVAKAVDFIPVEN	-1
16148104	RCDLEDRDRSELSPLLLTTT	-1
16148104	REGNASRCWVAMTPTVATRD	-1
16148104	RGSRPSWGPTDPRRRSRNLG	-1
16148104	RHRARSVRARLLARGGRAAI	-1
16148104	RHTPVNSWLGNIIMFAPTLW	-1
16148104	RQAEVIAPAVQTNWQKLETF	-1
16148104	RRQPIPKARRPEGRTWAQPG	-1
16148104	RSGAPTYSWGENDTDVFVLN	-1
16148104	RTKLKLTPIAAAGQLDLSGW	-1
1374548	IVELIPSTSSAVPLIGKYMLF	-1
16148104	RTVVLTESTLSTALAELATR	-1
16148104	SAGHTVSGFVSLLAPGAKQN	-1
16148104	SDGSWSTVSSEANAEDVVCC	-1
16148104	SDIRTEEAIYQCCDLDPQAR	-1
16148104	SFGSSSTSGITGDNTTTSSE	-1
16148104	SIVYEAADAILHTPGCVPCV	-1
16148104	SLLAPGAKQNVQLINTNGSW	-1
16148104	SLLSPRPISYLKGSSGGPLL	-1
16148104	SPDAELIEANLLWRQEMGGN	-1
16148104	SPPVPPPRKKRTVVLTESTL	-1
16148104	SSASQLSAPSLKATCTANHD	-1
16148104	STALAELATRSFGSSSTSGI	-1
16148104	SVAHDGAGKRVYYLTRDPTT	-1
16148104	SVCGPVYCFTPSPVVVGTTD	-1
16148104	SVGLGKVLIDILAGYGAGVA	-1
16148104	SVLIARDQLEQALDCEIYGA	-1
16148104	SVWKDLLEDNVTPIDTTIMA	-1
16148104	SWAIKWEYVVLLFLLLADAR	-1
16148104	TCRNMWSGTFPINAYTTGPC	-1
16148104	TDNSSPPVVPQSFQVAHLHA	-1
16148104	TGDNTTTSSEPAPSGCPPDS	-1
16148104	TIETITLPQDAVSRTQRRGR	-1
16148104	TKLITWGADTAACGDIINGL	-1
16148104	TKVCGAPPCVIGGAGNNTLH	-1
16148104	TLGFGAYMSKAHGIDPNIRT	-1
16148104	TLPALSTGLIHLHQNIVDVQ	-1
16148104	TPCTCGSSDLYLVTRHADVI	-1
16148104	TPLPAPNYTFALWRVSAEEY	-1
16148104	TQGCNCSIYPGHITGHRMAW	-1
16148104	TRCFDSTVTESDIRTEEAIY	-1
16148104	TRVEAQLHVWIPPLNVRGGR	-1
16148104	TSRSACQRQKKVTFDRLQVL	-1
16148104	TVLDQAETAGARLVVLATAT	-1
16148104	VCSCLWMMLLISQAEAALEN	-1
16148104	VDAETHVTGGSAGHTVSGFV	-1
16148104	VDGIMHTRCHCGAEITGHVK	-1
16148104	VEFLVQAWKSKKTPMGFSYD	-1
16148104	VEIRQVGDFHYVTGMTTDNL	-1
16148104	VEPVVFSQMETKLITWGADT	-1
16148104	VFPDLGVRVCEKMALYDVVT	-1
16148104	VFTGLTHIDAHFLSQTKQSG	-1
16148104	VGGVYLLPRRGPRLGVRATR	-1
16148104	VHGCPLPPPKSPPVPPPRKK	-1
16148104	VILDSFDPLVAEEDEREISV	-1
16148104	VKAAASKVKANLLSVEEACS	-1
16148104	VLVLNPSVAATLGFGAYMSK	-1
16148104	VLVVLLLFAGVDAETHVTGG	-1
16148104	VQLINTNGSWHLNSTALNCN	-1
16148104	VQNEITLTHPVTKYIMTCMS	-1
16148104	VTKYIMTCMSADLEVVTSTW	-1
16148104	VTPCAAEEQKLPINALSNSL	-1
16148104	VTPIDTTIMAKNEVFCVQPE	-1
16148104	VVICESAGVQEDAASLRAFT	-1
16148104	VVLVGLMALTLSPYYKRYIS	-1
16148104	VYHGAGTRTIASPKGPVIQM	-1
16148104	WAKHMWNFISGIQYLAGLST	-1
16148104	WCLWWLQYFLTRVEAQLHVW	-1
16148104	WDWICEVLSDFKTWLKAKLM	-1
16148104	WIWFCLLLLAAGVGIYLLPN	-1
16148104	WKKPDYEPPVVHGCPLPPPK	-1
16148104	WPAPQGSRSLTPCTCGSSDL	-1
16148104	YDAGCAWYELTPAETTVRLR	-1
16148104	YFSMVGNWAKVLVVLLLFAG	-1
16148104	YFVRVQGLLRFCALARKMIG	-1
16148104	YGFQYSPGQRVEFLVQAWKS	-1
16148104	YGMWPLLLLLLALPQRAYAL	-1
16148104	YHSVSHARPRWIWFCLLLLA	-1
16148104	YHVTNDCPNSSIVYEAADAI	-1
16148104	YLYGVGSSIASWAIKWEYVV	-1
16148104	YPWPLYGNEGCGWAGWLLSP	-1
16148104	YPYRLWHYPCTINYTIFKIR	-1
16148104	YTNVDQDLVGWPAPQGSRSL	-1
16148104	YVGGPLTNSRGENCGYRRCR	-1
16148104	YVTGMTTDNLKCPCQVPSPE	-1
7682244	ASHTRLSCDCDDKFYDCL	-1
1374548	KKIHIPSEKIWRPDLVLY	-1
7682244	DTISSYFVGKMYFNLIDT	-1
7682244	FKHTDACCRTHDMCPDVM	-1
16364082	AFVGAGIAGAAVGSI	-1
16364082	AIVPDREVLYQEFDE	-1
16364082	ALQVCGPVYCFTPSP	-1
16364082	AVGSIGLGKVLVDIL	-1
16364082	CNDSLQTGFLAALFY	-1
16364082	CRPIDQFDQGWGPIT	-1
7682244	IIYPGTLWCGHGNKS	-1
16364082	DCFRKHPEATYTKCG	-1
16364082	EPYTTGGTHGRAAHG	-1
16364082	ERMASCRPIDQFDQG	-1
16364082	GFTKTCGGPPCNIGG	-1
16364082	GIAGAAVGSIGLGKV	-1
16364082	GLGKVLVDILAGYGA	-1
16364082	HPEATYTKCGSGPWL	-1
16364082	KHMWNFISGIQYLAG	-1
16364082	LICPTDCFRKHPEAT	-1
16364082	LNNTRPPRGNWFGCT	-1
7682244	KSKPKVYQWFDLRKY	-1
16364082	LTSLFTPGPAQKIQL	-1
16364082	LVDILAGYGAGVAGA	-1
16364082	QEFDEMEECASHLPY	-1
16364082	QFDQGWGPITYNESH	-1
16364082	QLAEQFKQKALGLLQ	-1
16364082	QTGFLAALFYTHRFN	-1
16364082	RAAHGLTSLFTPGPA	-1
16364082	REVLYQEFDEMEECA	-1
16364082	TATKQAEAAAPVVES	-1
16364082	TDRFGAPTYRWGENE	-1
7682244	MCPDVMSAGESKHGLTNT	-1
16364082	TPGPAQKIQLVNTNG	-1
16364082	TSPLTTQSTLLLNIL	-1
16364082	VGRIILSGRPAIVPD	-1
16364082	VNTNGSWHINRTALN	-1
16364082	WGENETDVLLLNNTR	-1
16364082	WGPITYNESHGLDQR	-1
16364082	WMNSTGFTKTCGGPP	-1
7682244	SGPNELGRFKHTDACC	-1
7682244	WCGHGNKSSGPNELGRFK	-1
7682244	YFVGKMYFNLIDTKCYKL	-1
16499640	DAPSFSDIPNPIGSENSE	-1
16499640	DIPNPIGSENSEKTTMPL	-1
16499640	DVPSERYLGYLEQLLRLK	-1
16499640	EAESISSSEEIVPNSVEQ	-1
16499640	KHQGLPQEVLNENLLRFF	-1
1374548	LVAKLFKDYSSVVRPV	-1
16499640	LGTQYTDAPSFSDIPNPI	-1
16499640	NLLRFFVAPFPEVFGKEK	-1
16499640	QEVLNENLLRFFVAPFPE	-1
16499640	RPKHPIKHQGLPQEVLNE	-1
16499640	SAEERLHSMKEGIHAQQK	-1
16499640	VAPFPEVFGKEKVNELSK	-1
16499640	VFGKEKVNELSKDIGSES	-1
7684682	GAPKRGSGKDSHHPARTAH	-1
7684682	GFGYGGRASDYKSAHKGF	-1
16530525	AQPPRDLTEAFLAEMEKAKG	-1
16530525	ARMELFLFFTSLLQHFSFSV	-1
16530525	CAAFANHSGRPFRPNGLLDK	-1
16530525	CFDQLRRRFGDVFSLQLAWT	-1
7684682	GTLSKIFKLGGRDSR	-1
16530525	EHRMTWDPAQPPRDLTEAFL	-1
16530525	FGDVFSLQLAWTPVVVLNGL	-1
16530525	FLPFSAGRRACLGEPLARME	-1
16530525	FTSLLQHFSFSVPTGQPRPS	-1
16530525	GKKSLEQWVTEEAACLCAAF	-1
16530525	GPRSQGVFLARYGPAWREQR	-1
16530525	GRPFRPNGLLDKAVSNVIAS	-1
16530525	HEVQRFGDIVPLGVTHMTSR	-1
16530525	HGVFAFLLSPSPYELCAVPR	-1
16530525	IVPLGVTHMTSRDIEVQGFR	-1
16530525	LARYGPAWREQRRFSVSTLR	-1
16530525	LAVIVAIFLLLVDLMHRRQR	-1
16530525	LLLVDLMHRRQRWAARYPPG	-1
16530525	MGLEALVPLAVIVAIFLLLV	-1
16530525	MPYTTAVIHEVQRFGDIVPL	-1
16530525	PGLGNLLHVDFQNTPYCFDQ	-1
16530525	PRPSHHGVFAFLLSPSPYEL	-1
16530525	RACLGEPLARMELFLFFTSL	-1
16530525	REQRRFSVSTLRNLGLGKKS	-1
16530525	RRQRWAARYPPGPLPLPGLG	-1
16530525	SFSVPTGQPRPSHHGVFAFL	-1
16530525	STLRNLGLGKKSLEQWVTEE	-1
16530525	VDFQNTPYCFDQLRRRFGDV	-1
16530525	VTEEAACLCAAFANHSGRPF	-1
16530525	YPPGPLPLPGLGNLLHVDFQ	-1
16943301	AAGHLPYVLYDPTATDAKQH	-1
16943301	AEPRGENAVLSSEDLHKPGQ	-1
16943301	AKLGINPYTHWTVADEELLK	-1
16943301	ASEKYPSMTSVNSAEASTGA	-1
16943301	CHNASGKEAKVCTISPIMGY	-1
16943301	DDSFKTQFAALGGWGLHQPP	-1
16943301	DHEYKYPYVLGQGQDTLAPE	-1
16943301	DKEYQQGVGRFPNEKEQLKQ	-1
16943301	DPTATDAKQHHRHGYEKPEE	-1
16943301	FPNEKEQLKQLQGLNMHTYF	-1
16943301	FPPVPPENLEGCSQHFYEMY	-1
16943301	FQSHGQLSDHPHALSSSSSH	-1
16943301	GAAAPVAHFQGSLPEVPAYN	-1
1374548	MKRPSREKQDKKIFTEDID	-1
16943301	GCSQHFYEMYNPLYGSRLGV	-1
16943301	GITTLVQYAVGIMTVTMTFK	-1
16943301	GQGQDTLAPELPIWVYFPPQ	-1
16943301	GSLPEVPAYNASEKYPSMTS	-1
16943301	HGQTTYGNAEDKEYQQGVGR	-1
16943301	HRHGYEKPEELWTAKSRVHP	-1
16943301	IAPDALTVTISEIAVKDVTD	-1
16943301	KNSPDLYSHHFQSHGQLSDH	-1
16943301	KTGGGVQVTDSTTGRLCMLV	-1
16943301	LGGWGLHQPPPQIFLKILPQ	-1
16943301	LGPRKATGRWNPQPGVYPPH	-1
16943301	MWSEGATFSANSVTCTFSRQ	-1
16943301	NIKNETGFQAQVVKDYFTLK	-1
16943301	NPLENPSSLFDLVARIKNNL	-1
16943301	NPLYGSRLGVPDTLGGDPKF	-1
16943301	NPQPGVYPPHAAGHLPYVLY	-1
16943301	NSVTCTFSRQFLIPYDPEHH	-1
16943301	PHALSSSSSHAEPRGENAVL	-1
16943301	PNKGTQQYTDQIERPLMVGS	-1
16943301	PPQSAVDSAARIHDFRYSQL	-1
16943301	QIERPLMVGSVWNRRALHYE	-1
16943301	QPQNFMPGPLVNSVSTKEGD	-1
16943301	QQFVEFYEKVTGTDLELIQI	-1
16943301	RSLTHEDHAIQPQNFMPGPL	-1
16943301	SDDKFAKAVYQQFVEFYEKV	-1
16943301	SEIAVKDVTDKTGGGVQVTD	-1
16943301	SGPIGGIKSMGITTLVQYAV	-1
16943301	SQLWSKIPNLDDSFKTQFAA	-1
16943301	SQPYHHWDTDKYVTGINAIS	-1
16943301	SSEDLHKPGQVSVQLPGTNY	-1
16943301	SSNTGAGKALTGLSTGTSQN	-1
16943301	STTGRLCMLVDHEYKYPYVL	-1
16943301	TGLSTGTSQNTRISLRPGPV	-1
16943301	TGTDLELIQILKDHYNISLD	-1
16943301	TQGISGDSKKLASEESAFYV	-1
16943301	TRISLRPGPVSQPYHHWDTD	-1
16943301	VCTISPIMGYSTPWRYLDFN	-1
16943301	VGPGNELQAGPPQSAVDSAA	-1
16943301	VNSAEASTGAGGGGSNSVKS	-1
16943301	VNSVSTKEGDSSNTGAGKAL	-1
16943301	VSVQLPGTNYVGPGNELQAG	-1
17272505	AEPNSHRCNNGNGTF	-1
17272505	AKVRGCPQEKEKSFT	-1
17272505	ARVLEDRPLSDKGSG	-1
17272505	CECDDFSCVRYKGEM	-1
17272505	CECSEEDYRPSQQDE	-1
17272505	CLCGQCVCHSSDFGK	-1
17272505	CPTCPDACTFKKECV	-1
17272505	CSDEALPLGSPRCDL	-1
17272505	DASHLLVFTTDAKTH	-1
17272505	DAVNCTYKNEDDCVV	-1
17272505	DRGALHDENTCNRYC	-1
17272505	DSKNFSIQVRQVEDY	-1
17272505	DSSQVTQVSPQRIAL	-1
17272505	EALENPCYDMKTTCL	-1
17272505	EEERARAKWDTANNP	-1
17272505	FPVSEARVLEDRPLS	-1
17272505	GGFDAIMQATVCDEK	-1
17272505	GPNICTTRGVSSCQQ	-1
17272505	GQCHVGSDNHYSAST	-1
17272505	GQPVCSQRGECLCGQ	-1
17272505	IGFGAFVDKPVSPYM	-1
17272505	IHDRKEFAKFEEERA	-1
17272505	IQNLGTKLATQMRKL	-1
17272505	IRSKVELEVRDLPEE	-1
17272505	KDNCAPESIEFPVSE	-1
17272505	KEATSTFTNITYRGT	-1
17272505	LQLIVDAYGKIRSKV	-1
17272505	NATCLNNEVIPGLKS	-1
17272505	NGLLCSGRGKCECGS	-1
17272505	PRCDLKENLLKDNCA	-1
17272505	PVDIYYLMDLSYSMK	-1
17272505	QCSCGDCLCDSDWTG	-1
17272505	QKNINLIFAVTENVV	-1
17272505	QMRKLTSNLRIGFGA	-1
17272505	QRIALRLRPDDSKNF	-1
17272505	RLAGIVQPNDGQCHV	-1
1374548	SGKPGPPPMGFHSPLIK	-1
17272505	RLRPDDSKNFSIQVR	-1
17272505	SDFGKITGKYCECDD	-1
17272505	SDWTGYYCNCTTRTD	-1
17272505	SIQVRQVEDYPVDIY	-1
17272505	SQQDECSPREGQPVC	-1
17272505	SVKELKDTGKDAVNC	-1
17272505	SYSMKDDLWSIQNLG	-1
17272505	TANNPLYKEATSTFT	-1
17272505	TENVVNLYQNYSELI	-1
17272505	TTRTDTCMSSNGLLC	-1
17272505	VSPYMYISPPEALEN	-1
17272505	VVEEPECPKGPDILV	-1
17272505	YKGEMCSGHGQCSCG	-1
17272505	YSASTTMDYPSLGLM	-1
17272505	YSELIPGTTVGVLSM	-1
7687623	ASRGRGLGENPDDEEGDAKK	-1
7687623	DRAAGQPAGNGAGGQAAGGN	-1
17475911	AACGDIINGLPVSARRGREI	-1
7687623	DRADGQPAGDRAAGQPAGDR	-1
17475911	AACRAAGLQDCTMLVCGDDL	-1
17475911	AAGQLDLSGWFTAGYSGGDI	-1
17475911	AAPGAATAFVGAGLAGAAIG	-1
17475911	AARVTAILSSLTVTQLLRRL	-1
17475911	AAYCLSTGCVVIVGRVVLSG	-1
17475911	ADGGCSGGAYDIIICDECHS	-1
17475911	ADLMGYIPLVGAPLGGAARA	-1
17475911	AEEDEREISVPAEILRKSRR	-1
17475911	AFASRGNHVSPTHYVPESDA	-1
17475911	AFSLHSYSPGEINRVAACLR	-1
7687623	KEYLDKVRATVGTEWTPCSV	-1
17475911	AHGIDPNIRTGVRTITTGSP	-1
17475911	AHWGVLAGIAYFSMVGNWAK	-1
17475911	ALVMAQLLRIPQAILDMIAG	-1
17475911	ALVVGVVCAAILRRHVGPGE	-1
17475911	ALWRVSAEEYVEIRQVGDFH	-1
17475911	AMTPTVATRDGKLPATQLRR	-1
17475911	ARGSPPSVASSSASQLSAPS	-1
17475911	ARLVVLATATPPGSVTVPHP	-1
17475911	ARMILMTHFFSVLIARDQLE	-1
17475911	ASGVLTTSCGNTLTCYIKAR	-1
7687623	PDDEEGDAKKKKDGKKAEPK	-1
17475911	ASPKGPVIQMYTNVDQDLVG	-1
17475911	ATCINGVCWTVYHGAGTRTI	-1
17475911	ATVCARAQAPPPSWDQMWKC	-1
17475911	AVSRTQRRGRTGRGKPGIYR	-1
17475911	AYAQQTRGLLGCIITSLTGR	-1
17475911	AYMNTPGLPVCQDHLEFWEG	-1
17475911	AYQVRNSTGLYHVTNDCPNS	-1
17475911	CGAEITGHVKNGTMRIVGPR	-1
17475911	CGKYLFNWAVRTKLKLTPIA	-1
17475911	CGSVFLVGQLFTFSPRRHWT	-1
17475911	CPAGHAVGIFRAAVCTRGVA	-1
17475911	CPTDCFRKHPDATYSRCGSG	-1
17475911	CQDHLEFWEGVFTGLTHIDA	-1
17475911	CQRGYKGVWRVDGIMHTRCH	-1
17475911	CSQHLPYIEQGMMLAEQFKQ	-1
17475911	CTMLVCGDDLVVICESAGVQ	-1
17475911	CYSIEPLDLPPIIQRLHGLS	-1
17475911	DAESYSSMPPLEGEPGDPDL	-1
17475911	DATYSRCGSGPWITPRCLVD	-1
17475911	DAVILLMCAVHPTLVFDITK	-1
17475911	DELAAKLVALGINAVAYYRG	-1
17475911	DIIICDECHSTDATSILGIG	-1
17475911	DKNQVEGEVQIVSTAAQTFL	-1
17475911	DMMMNWSPTTALVMAQLLRI	-1
17475911	DQRPYCWHYPPKPCGIVPAK	-1
17475911	DSHYQDVLKEVKAAASKVKA	-1
17475911	DSLNTGWLAGLFYHHKFNSS	-1
17475911	DTEVAASCGGVVLVGLMALT	-1
17475911	DVKFPGGGQIVGGVYLLPRR	-1
17475911	DVVVVATDALMTGYTGDFDS	-1
1374548	SISVLLSLTVFLLVIVELI	-1
17475911	EAACNWTRGERCDLEDRDRS	-1
17475911	EAMTRYSAPPGDPPQPEYDL	-1
17475911	EANAEDVVCCSMSYSWTGAL	-1
17475911	EDAASLRAFTEAMTRYSAPP	-1
17475911	EINRVAACLRKLGVPPLRAW	-1
17475911	EKMALYDVVTKLPLAVMGSS	-1
17475911	ELITSCSSNVSVAHDGAGKR	-1
17475911	ELSPLLLTTTQWQVLPCSFT	-1
17475911	ENDTDVFVLNNTRPPLGNWF	-1
17475911	FAQALPVWARPDYNPPLVET	-1
17475911	FCALARKMIGGHYVQMVIIK	-1
17475911	FFCFAWYLKGKWVPGAVYTF	-1
17475911	FFTELDGVRLHRFAPPCKPL	-1
17475911	FGYGAKDVRCHARKAVTHIN	-1
17475911	FKTWLKAKLMPQLPGIPFVS	-1
17475911	FTAGYSGGDIYHSVSHARPR	-1
17475911	FTFSPRRHWTTQGCNCSIYP	-1
17475911	FVAPGERPSGMFDSSVLCEC	-1
17475911	GAGLAGAAIGSVGLGKVLID	-1
17475911	GALVAFKIMSGEVPSTEDLV	-1
17475911	GAPLGGAARALAHGVRVLED	-1
17475911	GAVQWMNRLIAFASRGNHVS	-1
17475911	GCIITSLTGRDKNQVEGEVQ	-1
17475911	GCPERLASCRPLTDFDQGWG	-1
17475911	GCSFSIFLLALLSCLTVPAS	-1
17475911	GCTWMNSTGFTKVCGAPPCV	-1
17475911	GDPPQPEYDLELITSCSSNV	-1
17475911	GEIPFYGKAIPLEVIKGGRH	-1
17475911	GENCGYRRCRASGVLTTSCG	-1
17475911	GEVPSTEDLVNLLPAILSPG	-1
17475911	GHITGHRMAWDMMMNWSPTT	-1
17475911	GHYVQMVIIKLGALTGTYVY	-1
17475911	GINAVAYYRGLDVSVIPTSG	-1
17475911	GIQYLAGLSTLPGNPAIASL	-1
17475911	GKLPATQLRRHIDLLVGSAT	-1
17475911	GMMLAEQFKQKALGLLQTAS	-1
17475911	GPRLGVRATRKTSERSQPRG	-1
17475911	GTHGLVSFLVFFCFAWYLKG	-1
17475911	GVNYATGNLPGCSFSIFLLA	-1
17475911	GVRTITTGSPITYSTYGKFL	-1
17475911	HARKAVTHINSVWKDLLEDN	-1
17475911	HFLSQTKQSGENLPYLVAYQ	-1
17475911	HLHQNIVDVQYLYGVGSSIA	-1
17475911	HLNSTALNCNDSLNTGWLAG	-1
17475911	HNGLRDLAVAVEPVVFSQME	-1
17475911	HPTLVFDITKLLLAVFGPLW	-1
17475911	HQWISSECTTPCSGSWLRDI	-1
17475911	HRFAPPCKPLLREEVSFRVG	-1
17475911	IGGAGNNTLHCPTDCFRKHP	-1
17475911	ILAGYGAGVAGALVAFKIMS	-1
17475911	ILGGWVAAQLAAPGAATAFV	-1
17475911	ILQASLLKVPYFVRVQGLLR	-1
17475911	ILRRHVGPGEGAVQWMNRLI	-1
17475911	IPPLNVRGGRDAVILLMCAV	-1
17475911	ISQAEAALENLVILNAASLA	-1
17475911	ITAEAAGRRLARGSPPSVAS	-1
17475911	ITRVESENKVVILDSFDPLV	-1
17475911	ITYSTYGKFLADGGCSGGAY	-1
17475911	IVSTAAQTFLATCINGVCWT	-1
17475911	KALGLLQTASRQAEVIAPAV	-1
17475911	KAVDFIPVENLETTMRSPVF	-1
17475911	KCPCQVPSPEFFTELDGVRL	-1
17475911	KGGRKPARLIVFPDLGVRVC	-1
17475911	KGWRLLAPITAYAQQTRGLL	-1
17475911	KKTPMGFSYDTRCFDSTVTE	-1
17475911	KLGVPPLRAWRHRARSVRAR	-1
17475911	KLPLAVMGSSYGFQYSPGQR	-1
17475911	KNEVFCVQPEKGGRKPARLI	-1
17475911	KTSERSQPRGRRQPIPKARR	-1
17475911	KVIDTLTCGFADLMGYIPLV	-1
17475911	KVTFDRLQVLDSHYQDVLKE	-1
17475911	KWVPGAVYTFYGMWPLLLLL	-1
17475911	LAHGVRVLEDGVNYATGNLP	-1
17475911	LALPQRAYALDTEVAASCGG	-1
17475911	LCSALYVGDLCGSVFLVGQL	-1
17475911	LDVSVIPTSGDVVVVATDAL	-1
17475911	LEGEPGDPDLSDGSWSTVSS	-1
17475911	LETTMRSPVFTDNSSPPVVP	-1
17475911	LFYHHKFNSSGCPERLASCR	-1
17475911	LGALTGTYVYNHLTPLRDWA	-1
17475911	LHEYPVGSQLPCEPEPDVAV	-1
17475911	LHTPGCVPCVREGNASRCWV	-1
17475911	LIFCHSKKKCDELAAKLVAL	-1
17475911	LIRLKPTLHGPTPLLYRLGA	-1
17475911	LKATCTANHDSPDAELIEAN	-1
17475911	LKGSSGGPLLCPAGHAVGIF	-1
17475911	LLARGGRAAICGKYLFNWAV	-1
17475911	LLFLLLADARVCSCLWMMLL	-1
17475911	LLGPADGMVSKGWRLLAPIT	-1
17475911	LLLAVFGPLWILQASLLKVP	-1
17475911	LLSCLTVPASAYQVRNSTGL	-1
17475911	LLWRQEMGGNITRVESENKV	-1
17475911	LPGNPAIASLMAFTAAVTSP	-1
17475911	LREEVSFRVGLHEYPVGSQL	-1
17475911	LRHHNLVYSTTSRSACQRQK	-1
17475911	LSPYYKRYISWCLWWLQYFL	-1
17475911	LTPPHSAKSKFGYGAKDVRC	-1
17475911	LTSMLTDPSHITAEAAGRRL	-1
17475911	LTVTQLLRRLHQWISSECTT	-1
17475911	LVILNAASLAGTHGLVSFLV	-1
1374548	SRGWKHSVTYSCCPDTPY	-1
17475911	LYREFDEMEECSQHLPYIEQ	-1
17475911	MAFTAAVTSPLTTSQTLLFN	-1
17475911	MFDSSVLCECYDAGCAWYEL	-1
17475911	MTGYTGDFDSVIDCNTCVTQ	-1
17475911	MYVGGVEHRLEAACNWTRGE	-1
17475911	NGTMRIVGPRTCRNMWSGTF	-1
17475911	NHLTPLRDWAHNGLRDLAVA	-1
17475911	NIEEVALSTTGEIPFYGKAI	-1
17475911	NIIMFAPTLWARMILMTHFF	-1
17475911	NKRNTNRRPQDVKFPGGGQI	-1
17475911	NLLPAILSPGALVVGVVCAA	-1
17475911	NLLSVEEACSLTPPHSAKSK	-1
17475911	NTLTCYIKARAACRAAGLQD	-1
17475911	NTRPPLGNWFGCTWMNSTGF	-1
17475911	PAAYAAQGYKVLVLNPSVAA	-1
17475911	PAPSGCPPDSDAESYSSMPP	-1
17475911	PCEPEPDVAVLTSMLTDPSH	-1
17475911	PCSGSWLRDIWDWICEVLSD	-1
17475911	PDYNPPLVETWKKPDYEPPV	-1
17475911	PEGRTWAQPGYPWPLYGNEG	-1
17475911	PIIQRLHGLSAFSLHSYSPG	-1
17475911	PINAYTTGPCTPLPAPNYTF	-1
17475911	PISYANGSGPDQRPYCWHYP	-1
17475911	PKPCGIVPAKSVCGPVYCFT	-1
17475911	PLARAAWETARHTPVNSWLG	-1
17475911	PLEVIKGGRHLIFCHSKKKC	-1
17475911	PLTDFDQGWGPISYANGSGP	-1
17475911	PPGSVTVPHPNIEEVALSTT	-1
17475911	PPSWDQMWKCLIRLKPTLHG	-1
17475911	PQAILDMIAGAHWGVLAGIA	-1
17475911	PQLPGIPFVSCQRGYKGVWR	-1
17475911	PSPVVVGTTDRSGAPTYSWG	-1
17475911	PTGSGKSTKVPAAYAAQGYK	-1
17475911	PTHYVPESDAAARVTAILSS	-1
17475911	PTPLLYRLGAVQNEITLTHP	-1
17475911	PVRRRGDSRGSLLSPRPISY	-1
17475911	PVSARRGREILLGPADGMVS	-1
17475911	PWITPRCLVDYPYRLWHYPC	-1
17475911	QALDCEIYGACYSIEPLDLP	-1
17475911	QCCDLDPQARVAIKSLTERL	-1
17475911	QSFQVAHLHAPTGSGKSTKV	-1
17475911	QTNWQKLETFWAKHMWNFIS	-1
17475911	QWQVLPCSFTTLPALSTGLI	-1
17475911	RAAVCTRGVAKAVDFIPVEN	-1
17475911	RCDLEDRDRSELSPLLLTTT	-1
17475911	REGNASRCWVAMTPTVATRD	-1
17475911	RGSRPSWGPTDPRRRSRNLG	-1
17475911	RHRARSVRARLLARGGRAAI	-1
17475911	RHTPVNSWLGNIIMFAPTLW	-1
17475911	RQAEVIAPAVQTNWQKLETF	-1
17475911	RRQPIPKARRPEGRTWAQPG	-1
17475911	RSGAPTYSWGENDTDVFVLN	-1
17475911	RTKLKLTPIAAAGQLDLSGW	-1
17475911	RTVVLTESTLSTALAELATR	-1
17475911	SAGHTVSGFVSLLAPGAKQN	-1
17475911	SDGSWSTVSSEANAEDVVCC	-1
17475911	SDIRTEEAIYQCCDLDPQAR	-1
17475911	SFGSSSTSGITGDNTTTSSE	-1
17475911	SLLAPGAKQNVQLINTNGSW	-1
17475911	SLLSPRPISYLKGSSGGPLL	-1
17475911	SMSYSWTGALVTPCAAEEQK	-1
17475911	SPDAELIEANLLWRQEMGGN	-1
17475911	SPPVPPPRKKRTVVLTESTL	-1
17475911	SSASQLSAPSLKATCTANHD	-1
17475911	STALAELATRSFGSSSTSGI	-1
17475911	SVAHDGAGKRVYYLTRDPTT	-1
17475911	SVCGPVYCFTPSPVVVGTTD	-1
17475911	SVGLGKVLIDILAGYGAGVA	-1
17475911	SVLIARDQLEQALDCEIYGA	-1
17475911	SVWKDLLEDNVTPIDTTIMA	-1
17475911	SWAIKWEYVVLLFLLLADAR	-1
17475911	TCRNMWSGTFPINAYTTGPC	-1
17475911	TDATSILGIGTVLDQAETAG	-1
17475911	TDNSSPPVVPQSFQVAHLHA	-1
17475911	TGDNTTTSSEPAPSGCPPDS	-1
17475911	TGRGKPGIYRFVAPGERPSG	-1
17475911	TIETITLPQDAVSRTQRRGR	-1
17475911	TKLITWGADTAACGDIINGL	-1
17475911	TKVCGAPPCVIGGAGNNTLH	-1
17475911	TLGFGAYMSKAHGIDPNIRT	-1
17475911	TLPALSTGLIHLHQNIVDVQ	-1
17475911	TPAETTVRLRAYMNTPGLPV	-1
17475911	TPCTCGSSDLYLVTRHADVI	-1
17475911	TPLPAPNYTFALWRVSAEEY	-1
17475911	TQGCNCSIYPGHITGHRMAW	-1
17475911	TRCFDSTVTESDIRTEEAIY	-1
17475911	TRVEAQLHVWIPPLNVRGGR	-1
17475911	TSRSACQRQKKVTFDRLQVL	-1
17475911	TVDFSLDPTFTIETITLPQD	-1
17475911	TVLDQAETAGARLVVLATAT	-1
17475911	VCSCLWMMLLISQAEAALEN	-1
17475911	VDAETHVTGGSAGHTVSGFV	-1
17475911	VDGIMHTRCHCGAEITGHVK	-1
17475911	VEFLVQAWKSKKTPMGFSYD	-1
17475911	VEIRQVGDFHYVTGMTTDNL	-1
17475911	VEPVVFSQMETKLITWGADT	-1
17475911	VFPDLGVRVCEKMALYDVVT	-1
17475911	VFTGLTHIDAHFLSQTKQSG	-1
17475911	VGGVYLLPRRGPRLGVRATR	-1
17475911	VHGCPLPPPKSPPVPPPRKK	-1
1374548	TVGLQLIQLINVDEVNQIVT	-1
17475911	VIDCNTCVTQTVDFSLDPTF	-1
17475911	VILDSFDPLVAEEDEREISV	-1
17475911	VIVGRVVLSGKPAIIPDREV	-1
17475911	VKAAASKVKANLLSVEEACS	-1
17475911	VLVGGVLAALAAYCLSTGCV	-1
17475911	VLVLNPSVAATLGFGAYMSK	-1
17475911	VLVVLLLFAGVDAETHVTGG	-1
17475911	VQLINTNGSWHLNSTALNCN	-1
17475911	VQNEITLTHPVTKYIMTCMS	-1
17475911	VTKYIMTCMSADLEVVTSTW	-1
17475911	VTPCAAEEQKLPINALSNSL	-1
17475911	VTPIDTTIMAKNEVFCVQPE	-1
17475911	VVICESAGVQEDAASLRAFT	-1
17475911	VVLVGLMALTLSPYYKRYIS	-1
17475911	VYYLTRDPTTPLARAAWETA	-1
17475911	WAKHMWNFISGIQYLAGLST	-1
17475911	WCLWWLQYFLTRVEAQLHVW	-1
17475911	WDWICEVLSDFKTWLKAKLM	-1
17475911	WIWFCLLLLAAGVGIYLLPN	-1
17475911	WKKPDYEPPVVHGCPLPPPK	-1
17475911	WPAPQGSRSLTPCTCGSSDL	-1
17475911	YDAGCAWYELTPAETTVRLR	-1
17475911	YFSMVGNWAKVLVVLLLFAG	-1
17475911	YFVRVQGLLRFCALARKMIG	-1
17475911	YGFQYSPGQRVEFLVQAWKS	-1
17475911	YGMWPLLLLLLALPQRAYAL	-1
17475911	YHSVSHARPRWIWFCLLLLA	-1
17475911	YHVTNDCPNSSIVYEAADAI	-1
17475911	YLVTRHADVIPVRRRGDSRG	-1
17475911	YLYGVGSSIASWAIKWEYVV	-1
17475911	YPWPLYGNEGCGWAGWLLSP	-1
17475911	YPYRLWHYPCTINYTIFKIR	-1
17475911	YTNVDQDLVGWPAPQGSRSL	-1
17475911	YVGGPLTNSRGENCGYRRCR	-1
17475911	YVTGMTTDNLKCPCQVPSPE	-1
17517108	AIRNFDISKISGEWYS	-1
17517108	AREPDVSPEIKEEFVK	-1
17517108	DGVYSLNYDGYNVFRI	-1
17517108	DGYNVFRISEFENDEH	-1
7688757	AKENRTYPVEWIIIDPEGFT	-1
17517108	DVAIRNFDISKISGEW	-1
17517108	EEDGVYSLNYDGYNVF	-1
17517108	EENSDVAIRNFDISKI	-1
17517108	EPDVSPEIKEEFVKIV	-1
17517108	EWYSIFLASDVKEKIE	-1
17517108	EYQTKVNGECTEFPMV	-1
17517108	FDKTEEDGVYSLNYDG	-1
17517108	FEFYAREPDVSPEIKE	-1
17517108	FPMVFDKTEEDGVYSL	-1
17517108	FYAREPDVSPEIKEEF	-1
7688757	ASSEQAQQELFNELKPAVDG	-1
17517108	IILYLVNFDKDRPFQL	-1
17517108	KTEEDGVYSLNYDGYN	-1
17517108	LDNSSLYAEYQTKVNG	-1
17517108	LVNFDKDRPFQLFEFY	-1
17517108	LYLVNFDKDRPFQLFE	-1
17517108	MVFDKTEEDGVYSLNY	-1
17517108	NSDVAIRNFDISKISG	-1
17517108	NSSLYAEYQTKVNGEC	-1
17517108	QQEENSDVAIRNFDI	-1
17517108	QTKVNGECTEFPMVFD	-1
7688757	CFLAMLSLFICGTAGIFLMA	-1
17517108	RALDNSSLYAEYQTKV	-1
17517108	RNFDISKISGEWYSIF	-1
17517108	SLNYDGYNVFRISEFE	-1
17517108	SLYAEYQTKVNGECTE	-1
17517108	VFRISEFENDEHIILY	-1
17517108	VIRALDNSSLYAEYQT	-1
17517108	VYSLNYDGYNVFRISE	-1
17517108	YAEYQTKVNGECTEFP	-1
7688757	EAGHQKVVFYLLIQRKPLFY	-1
7688757	EREEALTTNVWIEMQWCDYR	-1
1374548	YHFVMQRLPLYFIVNV	-1
7688757	FLMAHYNRVPALPFPGDPRP	-1
7688757	GGQKCTVAINVLLAQTVFLF	-1
18292564	AISVTMDNILSGFENEYD	-1
18292564	EAHVKITKLSDLKAIDDK	-1
18292564	IDLFKNPYDFEAIKKLIN	-1
7688757	GLARRLTTARRPPASSEQAQ	-1
18292564	IDTDINFANDVLGYYKIL	-1
18292564	INDCNVEKDEAHVKITKL	-1
18292564	KLLSTGLVQNFPNTIISK	-1
18292564	LSGFENEYDVIYLKPLAG	-1
18292564	NFPNTIISKLIEGKFQD	-1
18292564	NKEKRDKFLSSYNYIKDS	-1
18292564	PFLTNIETLYNNLVNKID	-1
18292564	QGENEKYLPFLNNIETLY	-1
18292564	SDLKAIDDKIDLFKNPYD	-1
18292564	SEQKNTLLKSYKYIKESV	-1
7688757	GQTIEWIFIDPEAFTENGEW	-1
18292564	SIKKYINDKQGENEKYLP	-1
18292564	SSYNYIKDSIDTDINFAN	-1
18292564	VEVKIKELNYLKTIQDKL	-1
18292564	VIYLKPLAGVYRSLKKQI	-1
18292564	YNNLVNKIDDYLINLKAK	-1
7688757	GYNKELRPVAHKEESVDVAL	-1
7688757	HVRPLAPAAVQDTQSRLQNG	-1
7688757	IACARHQQSHFDNGNEEWFL	-1
19050376	ANNNYDPWTIYAIGGSSNPTI	-1
7688757	ISSVAILIHFLPAKAGGQKC	-1
19050376	AVGFGSSTMGGKGGDLYTVT	-1
19050376	DALTLRTATNIWIDHNSFSN	-1
19050376	DNPIDSCWRGDSNWAQNRMK	-1
19050376	DVFYNGAYFVSSGKYEGGNIY	-1
19050376	FNVENGNATPQLTKNAGVLT	-1
19050376	GATRDRPLWIIFSGNMNIKL	-1
19050376	GVEPVHPQDGDALTLRTATN	-1
19050376	HKVMLLGHDDAYSDDKSMKV	-1
19050376	IFSGNMNIKLKMPMYIAGYK	-1
19050376	ILSEGNSFTAPNESYKKQVTI	-1
7688757	IVLENNVDGVFEVALYCNVL	-1
19050376	IRIGCKTSSSCSNWVWQSTQD	-1
19050376	IWIDHNSFSNSSDGLVDVTL	-1
19050376	KMPMYIAGYKTFDGRGAQVY	-1
19050376	LFFNHHKVMLLGHDDAYSDD	-1
19050376	LGNVLINESFGVEPVHPQDG	-1
19050376	LYTVTNSDDDPVNPAPGTL	-1
19050376	MPRARYGLVHVANNNYDPWTI	-1
19050376	NVIIHGLYLYGCSTSVLG	-1
19050376	NWAQNRMKLADCAVGFGSST	-1
19050376	PNESYKKQVTIRIGCKTSSSC	-1
7688757	KEVEETLTTNVWIEHGWTDN	-1
1374548	YNLKWNPDDYGGVKKIHI	-1
19050376	SNWVWQSTQDVFYNGAYFVS	-1
19050376	SSGKYEGGNIYTKKEAFNVE	-1
19050376	STMGGKGGDLYTVTNSDDD	-1
19050376	STSVLGNVLINESFGVE	-1
19050376	TSTGVTISNNLFFNHHKVML	-1
19050376	TVAFNQFGPNCGQRMPRARY	-1
19050376	VNPAPGTLRYGATRDRPLWI	-1
19050376	VYIGNGGPCVFIKRVSNVII	-1
19050376	WRGDSNWAQNRMKLAD	-1
19050376	YAIGGSSNPTILSEGNSFTAP	-1
7688757	KGPELGLSQFCGSLKQAAPA	-1
19050376	YIAGYKTFDGRGAQVYIGNG	-1
19050376	YTKKEAFNVENGNATPQLTK	-1
19307778	DGTIVAQPDPARWKNSKIWL	-1
19307778	DLICGPGHGISIGSLGRDNS	-1
7688757	LETLPELLHMSRPAEDGPSP	-1
19307778	ENKGACAKGDSTCISLSSSP	-1
19307778	FFVNNLVFRGPCQPHLSFKV	-1
19307778	FGECEGVKIQGLKIKAPRDS	-1
19307778	GLASYITYENVEMINSENPI	-1
19307778	GLKIKAPRDSPNTDGIDIFA	-1
19307778	GTGSSNITIKDLICGPGHGI	-1
19307778	HGTSATAAAIQLMCSDSVPC	-1
19307778	HPNKPQDYYPQKWVCSCHNK	-1
19307778	IGTGDDCIAIGTGSSNITIK	-1
19307778	KHDSTEAFATTWNAACKKAS	-1
7688757	LKYTAKEITLSLKQDAKENR	-1
19307778	LINQFYCTSASACQNQRSAV	-1
19307778	LQQQPTTVMDENKGACAKGD	-1
19307778	LRIKTWQGGSGLASYITYEN	-1
19307778	MGTGVIDGQGQQWWAGQCKV	-1
19307778	NRPTAIKIDYSKSVTVKELT	-1
19307778	PCQPHLSFKVDGTIVAQPDP	-1
19307778	PNCKNKCKGCQPCKPKLIIV	-1
19307778	PNTDGIDIFASKRFHIEKCV	-1
19307778	QIQGVTYKNIHGTSATAAAI	-1
19307778	QLMCSDSVPCTGIQLSNVSL	-1
7688757	MVVVICVIVLNIHFRTPSTH	-1
19307778	QPCKPKLIIVHPNKPQDYYP	-1
19307778	QQWWAGQCKVVNGRTVCNDR	-1
19307778	RAEVSHVHVNRAKFIDTQNG	-1
19307778	RAKFIDTQNGLRIKTWQGGS	-1
19307778	RPGPSPKEFELQQQPTTVMD	-1
19307778	SACQNQRSAVQIQGVTYKNI	-1
19307778	SIGSLGRDNSRAEVSHVHVN	-1
19307778	SKRFHIEKCVIGTGDDCIAI	-1
19307778	SRHDAATVFNVEQYGAVGDG	-1
19307778	STCISLSSSPPNCKNKCKGC	-1
7688757	NGNEEWFLVGRVLDRVCFLA	-1
19307778	TWNAACKKASAVLLVPANKK	-1
19307778	VEMINSENPILINQFYCTSA	-1
19307778	VEQYGAVGDGKHDSTEAFAT	-1
19307778	VNGRTVCNDRNRPTAIKIDY	-1
7688757	NISVLRLPPDMVWLPEIVLE	-1
7688757	NRVPALPFPGDPRPYLPSPD	-1
7688757	NVSLRSPHTHSMARGVRKVF	-1
19641045	AAPSGLGTNTMATGSGAPMA	-1
19641045	ADVNTQGVLPGMVWQDRDVY	-1
19641045	AGASDIRDQSRNWLPGPCYR	-1
19641045	AHSQSLDRLMNPLIDQYLYY	-1
19641045	APMADNNEGADGVGNSSGNW	-1
7688757	PAKMLLDPAAPAQEAGHQKV	-1
19641045	CHFSPRDWQRLINNNWGFRP	-1
19641045	CLPPFPADVFMVPQYGYLTL	-1
19641045	DAEFQERLKEDTSFGGNLGR	-1
19641045	DEEEIRTTNPVATEQYGSVS	-1
19641045	DEEKFFPQSGVLIFGKQGSE	-1
19641045	DGHFHPSPLMGGFGLKHPPP	-1
19641045	DSEYQLPYVLGSAHQGCLPP	-1
19641045	DSRGLVLPGYKYLGPFNGLD	-1
19641045	DVPFHSSYAHSQSLDRLMNP	-1
7688757	PAVDGANFIVNHMRDQNNYN	-1
19641045	EIQYTSNYNKSVNVDFTVDT	-1
19641045	ENSKRWNPEIQYTSNYNKSV	-1
19641045	FGYSTPWGYFDFNRFHCHFS	-1
19641045	FTFSYTFEDVPFHSSYAHSQ	-1
19641045	GADGVGNSSGNWHCDSTWMG	-1
19641045	GDADSVPDPQPLGQPPAAPS	-1
19641045	GSVSTNLQRGNRQAATADVN	-1
19641045	HPPPQILIKNTPVPANPSTT	-1
19641045	IWAKIPHTDGHFHPSPLMGG	-1
19641045	KAGQQPARKRLNFGQTGDAD	-1
7688757	PEGFTENGEWEIVHRPARVN	-1
19641045	KFASFITQYSTGQVSVEIEW	-1
19641045	KNTPVPANPSTTFSAAKFAS	-1
19641045	KPAERHKDDSRGLVLPGYKY	-1
19641045	KRLNFGQTGDADSVPDPQPL	-1
19641045	KTAPGKKRPVEHSPVEPDSS	-1
19641045	LEHDKAYDRQLDSGDNPYLK	-1
19641045	LGLVEEPVKTAPGKKRPVEH	-1
19641045	LKPGPPPPKPAERHKDDSRG	-1
19641045	LMGGFGLKHPPPQILIKNTP	-1
19641045	LMNPLIDQYLYYLSRTNTPS	-1
7688757	PLIGKFLLFGMVLVTMVVVI	-1
19641045	LPGMVWQDRDVYLQGPIWAK	-1
19641045	NKSVNVDFTVDTNGVYSEPR	-1
19641045	NPVATEQYGSVSTNLQRGNR	-1
19641045	NTMATGSGAPMADNNEGADG	-1
19641045	PAMASHKDDEEKFFPQSGVL	-1
19641045	PCYRQQRVSKTSADNNNSEY	-1
19641045	PDSSSGTGKAGQQPARKRLN	-1
19641045	PQPLGQPPAAPSGLGTNTMA	-1
19641045	PSTTFSAAKFASFITQYSTG	-1
19641045	PVEHSPVEPDSSSGTGKAGQ	-1
7688757	PPAIFRSACSISVTYFPFDW	-1
19641045	PYLKYNHADAEFQERLKEDT	-1
19641045	QMLRTGNNFTFSYTFEDVPF	-1
19641045	QRLINNNWGFRPKRLNFKLF	-1
19641045	QSRNWLPGPCYRQQRVSKTS	-1
19641045	RDSLVNPGPAMASHKDDEEK	-1
19641045	RDVYLQGPIWAKIPHTDGHF	-1
19641045	RGNRQAATADVNTQGVLPGM	-1
19641045	RQLDSGDNPYLKYNHADAEF	-1
19641045	SGNWHCDSTWMGDRVITTST	-1
19641045	SGVLIFGKQGSEKTNVDIEK	-1
7688757	QNNYNEEKDSWNRVARTVDR	-1
19641045	SKTSADNNNSEYSWTGATKY	-1
19641045	TSTVQVFTDSEYQLPYVLGS	-1
19641045	VFMVPQYGYLTLNNGSQAVG	-1
19641045	VLGSAHQGCLPPFPADVFMV	-1
19641045	VNEADAAALEHDKAYDRQLD	-1
19641045	YFDFNRFHCHFSPRDWQRLI	-1
19641045	YLTLNNGSQAVGRSSFYCLE	-1
19641045	YLYYLSRTNTPSGTTTQSRL	-1
7688757	RLQNGSSGWSITTGEEVALC	-1
20357479	ALPGKCGVHIPYKIS	-1
20357479	ITCGQVSSALAPCIPY	-1
20357479	RQAACNCLKQLSASVPGV	-1
20357479	VNNLARTTPDRQAACN	-1
20357479	VPPACCNGIRNVNNLA	-1
7688757	RNQEERLLADLMQNYDPNLR	-1
21795759	AVIMGNWENHWIYWVGPIIG	-1
21795759	EDNRSQVETDDLILKPGVVH	-1
21795759	EKKGKDQSGEVLSSV	-1
21795759	GILYLVTPPSVVGGLGVTMV	-1
21795759	LSLGSTINWGGTEKPLPVDM	-1
21795759	MSDRPTARRWGKCGPLCTRE	-1
21795759	QQTKGSYMEVEDNRSQVETD	-1
21795759	VFCPDVEFKRRFKEAFSKAA	-1
7688757	RTVDRLCLFVVTPVMVVGTA	-1
21795759	VIDVDRGEEKKGKDQSGE	-1
21795759	WIYWVGPIIGAVLAGGLYEY	-1
7688757	SKYLTFLLVVTILIVVNAVV	-1
7688757	SSLGYISKAEEYFLLKSRSD	-1
22144494	EFGLDGVTYEIDLTNKNA	-1
7688757	TPSTHVLSEGVKKLFLETLP	-1
22832594	AQDVIPVNWKPDTVYNSNVQ	-1
22832594	DTPKALVPPFSIRLTSESGK	-1
22832594	ECSGQPVTVFITDMNYEPIA	-1
22832594	FKDGKGCGSCYEIRCNKPEC	-1
22832594	FSIRLTSESGKKVIAQDVIP	-1
22832594	FTACGNPPIFKDGKGCGSCY	-1
22832594	GPPKVPPGPNITTNYNGKWL	-1
7688757	TYSTNEIDLQLSQEDGQTIE	-1
22832594	LVKFVADDGDIVLMELKEKS	-1
22832594	NITTNYNGKWLPAKATWYGQ	-1
22832594	RVRCKYQGGQKIVFHVEKGS	-1
22832594	WLPAKATWYGQPNGAGPDDN	-1
7688757	VAKKVPETSQAVPLISKYLT	-1
7688757	VDVALALTLSNLISLKEVEE	-1
7688757	WQRQGLVAAALEKLEKGPEL	-1
23993987	ADTLEQQNKEANNRA	-1
23993987	ARFLAEEADRKYDEV	-1
23993987	EKSEEEVHNLQKRMQ	-1
23993987	ELRVVGNNLKSLEVS	-1
23993987	ERMRKVLENRSLSDE	-1
23993987	ESKIVELEEELRVVG	-1
23993987	IKKKMQAMKLEKDNA	-1
23993987	LAMVEADLERAEERA	-1
23993987	LKEARFLAEEADRKY	-1
23993987	MDRADTLEQQNKEAN	-1
7688757	YDPNLRPAERDSDVVNVSLK	-1
23993987	QNKEANNRAEKSEEE	-1
23993987	RKYDEVARKLAMVEA	-1
23993987	VAALNRRIQLLEEDL	-1
7688757	YFPFDWQNCSLKFSSLKYTA	-1
7688757	YSCNVLVYHYGFVYWLPPAI	-1
24789782	AILKGKGGGPPRRVS	-1
24789782	AVKMDVYNLGDQTGV	-1
24789782	AWLGLNMRNPTMSMS	-1
24789782	CEAKKKATGHVYDAN	-1
24789782	CGLFGKGSIVACVKA	-1
24789782	DLAQTVILELDKTVE	-1
24789782	DVYNLGDQTGVLLKA	-1
24789782	ETATKTRQPRVQMPN	-1
24789782	GAPHAVKMDVYNLGD	-1
24789782	GGFIEMQLPPGDNII	-1
24789782	GHVYDANKIVYTVKV	-1
24789782	GKGGGPPRRVSKETA	-1
24789782	GPPRRVSKETATKTR	-1
24789782	GTTRVTLVLELGGCV	-1
24789782	GTVCKRDQSDRGWGN	-1
24789782	GVALAWLGLNMRNPT	-1
24789782	HSGRKTASFTISSEK	-1
24789782	IGKAVHTVLGGAFNS	-1
24789782	ILTMGEYGDVSLLCR	-1
24789782	ITAEGKPSMDVWLDA	-1
24789782	IVACVKAACEAKKKA	-1
24789782	KKATGHVYDANKIVY	-1
24789782	KLLLGVALAWLGLNM	-1
24789782	KRDQSDRGWGNHCGL	-1
24789782	KTKKGIERLTVIGEH	-1
24789782	KTRQPRVQMPNGLVL	-1
24789782	KVAARCPTMGPATLA	-1
24789782	LCRVASGVDLAQTVI	-1
24789782	LGGAFNSIFGGVGFL	-1
24789782	LHAKLSDTKVAARCP	-1
24789782	LLAGGLVLAMTLGVG	-1
24789782	LPTAWQVHRDWFNDL	-1
24789782	LTVIGEHAWDFGSAG	-1
24789782	MGPATLAEEHQGGTV	-1
24789782	MVKKAILKGKGGGPP	-1
24789782	PHTGDYVAANETHSG	-1
24789782	RVSKETATKTRQPRV	-1
24789782	SDRGWGNHCGLFGKG	-1
24789782	SRCTHLENRDFVTGT	-1
24789782	TGTQGTTRVTLVLEL	-1
24789782	TLAEEHQGGTVCKRD	-1
24789782	VHTVLGGAFNSIFGG	-1
24789782	VKAACEAKKKATGHV	-1
24789782	WDFGSAGGFLSSIGK	-1
24789782	WGNHCGLFGKGSIVA	-1
24789782	YHLKSGHVTCEVGLE	-1
25843313	AHVNEEDIAKFKKLSR	-1
25843313	GEYNGGNYFRIIDMTP	-1
25843313	GINVDIPRLKMLFNFY	-1
25843313	GIPEENIIYLGDTDNC	-1
25843313	GRGAHVNEEDIAKFKK	-1
25843313	LIKGEYNGGNYFRIID	-1
25843313	LPNVLTQVSGPWKTLY	-1
25843313	QLPLPNVLTQVSGPWK	-1
25843313	RDNLIKGEYNGGNYFR	-1
25843313	REKGIPEENIIYLGDT	-1
25843313	YVKVDGECVENSVGAS	-1
25843313	YVSSNNLDKIGENGPF	-1
26684878	AHCANSNCEVWLGRHN	-1
26684878	ANSNCEVWLGRHNLSE	-1
26684878	CKGDSGGPLICDGELV	-1
26684878	DLPKKEPPLGSTCYVS	-1
26684878	DRSHDLMLLHLEEPAK	-1
26684878	DSGGPLICDGELVGIT	-1
26684878	EGKKDTCKGDSGGPLI	-1
26684878	GATPCGKPQMPSLYTR	-1
26684878	GRHNLSESEDEGQLVQ	-1
26684878	GSTCYVSGWGSTDPET	-1
26684878	GVLEGKKDTCKGDSGG	-1
26684878	HPGSLQCVDLKLLSNN	-1
26684878	IHPLYKTKVPRAVIRP	-1
26684878	KDTCKGDSGGPLICDG	-1
26684878	KKEPPLGSTCYVSGWG	-1
26684878	KSFIHPLYKTKVPRAV	-1
7689306	DLSNFMESGEWVIKESRGWK	-1
26684878	LCAGVLEGKKDTCKGD	-1
26684878	LYKTKVPRAVIRPGED	-1
26684878	LYTRVMPHLMWIKDTM	-1
26684878	NCEVWLGRHNLSESED	-1
26684878	NLSESEDEGQLVQVRK	-1
26684878	PCGKPQMPSLYTRVMP	-1
26684878	PGEDRSHDLMLLHLEE	-1
26684878	PPLGSTCYVSGWGSTD	-1
26684878	QLVQVRKSFIHPLYKT	-1
26684878	QVRKSFIHPLYKTKVP	-1
7689306	FIVNVIIPCLLFSFLTGLVFY	-1
26684878	RVMDLPKKEPPLGSTC	-1
26684878	TSWGATPCGKPQMPSL	-1
26684878	VGITSWGATPCGKPQM	-1
26684878	VIRPGEDRSHDLMLLH	-1
26684878	VWLGRHNLSESEDEGQ	-1
7689306	GLVFYLPTDSGEKMTLSISV	-1
7689306	HSPLIKHPEVKSAIEGIK	-1
26701846	DYINRWIFVTITNNRLNNS	-1
7689306	IEGIKYIAETMKSDQESN	-1
26701846	ENFSTSFWIRIPKYFNSIS	-1
26701846	EVILKNAIVYNSMYENFST	-1
26701846	FNSISLNNEYTIINCMENN	-1
26701846	GEIIWTLQDTQEIKQRVVF	-1
26701846	KYVDVNNVGIRGYMYLKGP	-1
26701846	LVASNWYNRQIERSSRTLG	-1
26701846	NDRVYINVVVKNKEYRLAT	-1
26701846	NKCKMNLQDNNGNDIGFIG	-1
26701846	QVVVMKSKNDQGITNKCKM	-1
26701846	RYIWIKYFNLFDKELNEKE	-1
7689306	IPNIMFFSTMKRPSREKQ	-1
26701846	YDKPYYMLNLYDPNKYVDV	-1
26701846	YRLATNASQAGVEKILSAL	-1
7689306	IVELIPSTSSAVPLIGKYMLF	-1
7689306	KKIHIPSEKIWRPDLVLY	-1
27630239	AAETGHTSSVQPEDM	-1
7689306	MKRPSREKQDKKIFTEDID	-1
27630239	AKTKNFMTWQINLQE	-1
27630239	APALDAAETGHTSSV	-1
27630239	AVEYTHTHVTNYKVR	-1
27630239	CSRIVTDEHQNRVEI	-1
27630239	DDANINYGISLTNDM	-1
27630239	DTASNPSVFFQPNSG	-1
27630239	FAWQSGTNASIFWQH	-1
27630239	FDLEITIVTNNKGLM	-1
27630239	FRKWEINFQEHAQVR	-1
27630239	GYDGTDDANINYGIS	-1
7689306	QIVTTNVRLKQQWVDYNLKW	-1
27630239	HAQVRKKFEMFTYVR	-1
27630239	HFFKYRQDITSITNL	-1
27630239	HTHVTNYKVRGKTEK	-1
27630239	INFQEHAQVRKKFEM	-1
27630239	IPFTGLGSAYYMFYD	-1
27630239	KKFEMFTYVRFDLEI	-1
27630239	LGRSALWANLRLDQG	-1
27630239	LGSAYYMFYDGYDGT	-1
27630239	MAQIRRKFEMFTYVR	-1
27630239	MYVPPGAPIPKTRDD	-1
7689306	SCCPDTPYLDITYHFVM	-1
27630239	NKGLMQIMFVPPGIT	-1
27630239	NYGISLTNDMGTLCF	-1
27630239	NYKVRGKTEKTAIKH	-1
27630239	PPGGKDGREWDTASN	-1
27630239	PPGITPPGGKDGREW	-1
27630239	QIMFVPPGITPPGGK	-1
27630239	RFSLPFLSIASAYYM	-1
27630239	SAYYMFYDGYDGDQH	-1
27630239	TDEHQNRVEITTRVY	-1
27630239	TIVTNNKGLMQIMFV	-1
7689306	SGKPGPPPMGFHSPLIK	-1
27630239	VKTWCPRPPRAVEYT	-1
27630239	VVPNIKESQATTSNS	-1
27630239	YENYNAKTKNFMTWQ	-1
7689306	SISVLLSLTVFLLVIVELI	-1
7689306	WTPPAIFKSYCEIIVTHFPF	-1
7689306	YDGSVVAINPESDQPDLS	-1
7689306	YHFVMQRLPLYFIVNV	-1
7689306	YNLKWNPDDYGGVKKIHI	-1
27806874	ALLNPSRVYTFFSSDYVKK	-1
27806874	EEKNNINFNIDDLSSKLNE	-1
27806874	ETSEVSTTDKIADITIIIP	-1
27806874	FFSPSEDNFTNDLNKGEEI	-1
27806874	FLGWVEQLVYDFTDETSEV	-1
27806874	HGKSRIALTNSVNEALLNP	-1
27806874	IPVLGTFALVSYIANKVLT	-1
27806874	KGEEITSDTNIEAAEENIS	-1
27806874	NIERFPNGKKYELDKYTMF	-1
27806874	NLSSDIIGQLELMPNIERF	-1
27806874	RKKMKEALENQAEATKAII	-1
27806874	SMIPYGVKRLEDFDASLKD	-1
27806874	TFNFDNEPENISIENLSSD	-1
27806874	VNNTLSTDIPFQLSKYVDN	-1
7962558	AFTSEHSHFSLKKGAAALGI	-1
7962558	DERGKMIPSDLERRILEAKQ	-1
7962558	EYVTLKKMREIIGWPGGSGD	-1
7962558	GLLMSRKHKWKLSGVERANS	-1
7962558	LAFLQDVMNILLQYVVKSFDRS	-1
7962558	QKFTGGIGNKLCALLYGD	-1
7962558	QPPRAAARKAACACDQKPCSC	-1
7962558	SFDRSTKVIDFHYPNELLQE	-1
7962558	VNFFRMVISNPAATHQDIDF	-1
7962558	VPLQCSALLVREEGLMQNCNQ	-1
8320313	EEAFTYLCTAPGCATQTPVPVR	-1
8320313	GEDVGAFPPGKFVTAAL	-1
8320313	LNTPPPYQVSCGGESDRASAGH	-1
8320313	PDCSRLVGATPERPRLRLVD	-1
8320313	RLVDADDPLLRTAPGPGEVW	-1
8320313	SVFALASYVQHPHKTVRVKF	-1
8320313	VKFHTETRTVWQLSVAGVSC	-1
1376347	AINLNGVNFNNVDASSLGAA	-1
8503783	APYTSTLLPPELSET	-1
8503783	KGSCKYTLPLRIPPS	-1
8503783	LKIAGWHGPKAPYTS	-1
1376347	GDAKKKKDGKKAEPKNPREN	-1
8503783	QAYQQGVTVDSIGML	-1
8503783	RIPPSACLSPQAYQQ	-1
8503783	SIGMLPRFIPENQRT	-1
1376347	MKNFILLAVSSILLVDLFPT	-1
1376347	SILLVDLFPTHCGHNVDLSK	-1
8579724	DSHYDYTICGDSEDMVCTPK	-1
8579724	DVSQTSVTALPSKGLEHLKE	-1
8579724	FQGLCNETLTLKLYNNGFTS	-1
8579724	FRVTCKDIQRIPSLPPSTQT	-1
8579724	KLPLSLSFLHLTRADLSYPS	-1
8579724	LHQEYEENLGDSIVGYKEKS	-1
8579724	LSYPSHCCAFKNQKKIRGIL	-1
8579724	MGCSSPPCECHQEEDFRVTC	-1
8579724	RNLTYIDPDALKELPLLKFL	-1
8579724	VCTPKSDEFNPCEDIMGYK	-1
8671631	AADHCPVVEVNGVTI	-1
8671631	AIAKLEDAKELLESS	-1
8671631	AIDNLRASLETTNQA	-1
8671631	ASYKVMTRSSHQSLV	-1
8671631	ATAAQITAGIALHQS	-1
8671631	AVCLGGLIGIPALIC	-1
8671631	CARTLVSGSFGNRFI	-1
8671631	CNKKGEQVGMSRPGL	-1
8671631	DINKVLEKLGYSGGD	-1
8671631	DQILRSMKGLSSTSI	-1
8671631	EDAKELLESSDQILR	-1
8671631	EQVGMSRPGLKPDLT	-1
8671631	ESSCTFMPEGTVCSQ	-1
8671631	GNRFILSQGNLIANC	-1
8671631	GSTKSCARTLVSGSF	-1
8671631	HVDTESYFIVLSIAY	-1
8671631	IDLGPPISLERLDVG	-1
8671631	IEAIRQAGQEMILAV	-1
8671631	IGSQEWYTTVPKYVA	-1
8671631	ILTYIAADHCPVVEV	-1
8671631	ISNFDESSCTFMPEG	-1
8671631	ITAGIALHQSMLNSQ	-1
8671631	KARITHVDTESYFIV	-1
8671631	KPDLTGTSKSYVRSL	-1
8671631	KRFAGVVLAGAALGV	-1
8671631	LLESSDQILRSMKGL	-1
8671631	LSIAYPTLSEIKGVI	-1
8671631	MSPLLQECLRGSTKS	-1
[truncated: 289 more rows]
