# Supplementary material for: Predicting HLA CD4 Immunogenicity in Human Populations
Source: Front Immunol. 2018 Jun 14;9:1369. doi: 10.3389/fimmu.2018.01369 (PMC6010533; doi:10.3389/fimmu.2018.01369)
Supplement: Table S4 — Additional training dataset from tetramer staining assays. [file table_4.xlsx]

## Sheet: Table S4
tetramer sequence	Immunogenicity
LQFRRVKCKYPSGTK	1
IPINYNASKEWADKK	1
FAGIEAAASAIQGNV	1
YESYKFIPALEAAVK	1
QAAVVRFQEAANKQK	1
TRRGRVKIDEVSRMF	1
FYGSNPRGAAPDDHG	1
NPRGAAPDDHGGACG	1
FLMEHTMPVTHPPEV	1
VLVKITDKNYEHIAA	1
NDHYLALLVKYAAGD	1
SLQPLALEGSLQKRG	1
NIVAVDIKPRDSDEF	1
LSFLPSDFFPSVRDL	1
GTMVMELVRMIKRGI	1
RGLDLLFWEQGGLCK	1
LTAYHVSTAPTGSWF	1
YNDAYVMSAWGKANQ	1
NIEFFTKNSAFPKTT	1
LQIVDKIDAAYKIAA	1
ITDKNYEHIAAYHFD	1
EYAYKIVKKGDSTIM	1
SDPDARFSKSIGWAD	1
MAKILVAEGTRDVPI	1
GPARVIYTYPNKVFC	1
AVLAYNDAYVMSAWG	1
IHSLLDEGKQSLTKL	1
DELAYVAQVWANQCQ	1
AIFMTATPPGTSDPF	1
PQSQPQYSQPQQPIS	1
SPGMMMGMFNMLSTV	1
ALSTPFLMEHTMPVT	1
NISGYNFSLGAAVKA	1
QIIHTSNYLGTEKTL	1
AEYVQIIHTSNYLGT	1
YNASKEWADKKVILF	1
PSRGSFYVPVESTAP	1
PTIKRSYNNTNQEDL	1
GNLIAPWYAFALSRG	1
RALYHTENAYVSVVS	1
TSPLLRYAAWTGGLA	1
QSFQISNYVGRKSSD	1
YPNKVFCGIVAHQRG	1
SRLNWLTHLKYKYPA	1
SGEPVLVKITDKNYE	1
KGIQIIYTRNHEVKS	1
WLYFYKLHPEKLPKT	1
GYKVLVLNPSVAATL	1
ALPLKMLNIPSINVH	1
VDVVAVLAYNDAYVM	1
ACGNEPIFKDGLGCR	1
SRDELLHTRAASLLY	1
GNEWITDFVGKTVWF	1
HVPEYIEKLPEIRAK	1
AIIEVDRSAAKHARK	1
VRVDMVRHRIKEHML	1
VRHRIKEHMLKKYTQ	1
IQGNVTSIHSLLDEG	1
VKLTMEYDDKVSKSH	1
AAFQAAHARFVAAAA	1
HLVQDDVIPANWKPD	1
VLKSYVLEGTLTAEK	1
QKRAAYDQYGHAAFE	1
NYEHIAAYHFDLSGK	1
ANIRLIGHSLGAHAS	1
PPAYRPPNAPILSTL	1
AQWLAEFRKYLEKPI	1
VGQYIATITQKLVKH	1
SWGAIWRIDPKKPLK	1
RNRDLYTLQTLQNHP	1
NDFLKTGHYTQMVWA	1
EALQYFALEAYAFDI	1
GHDTCRDVAKYQVGQ	1
DGFLDIWTYNAELLV	1
TACGIPINYNASKEW	1
MHVSFVMAYPEMLAA	1
QGQWRGAAGTAAQAA	1
AGDGNIVAVDIKPRD	1
MLGQDDFIKFKSPLV	1
TMEAVGAYDVIVNGD	1
AVNIVGYSNAQGVDY	1
VQRIKDFLRNLVPRT	1
GDLLAEIETDKATIG	1
IWRIDPKKPLKGPFS	1
KNHLEFSSAETVLKH	1
SWFITQRNFFSPQII	1
WGAIWRIDTPDKLTG	1
TWTLIKNMEKPGLKR	1
EAYAFDIAAPGVGCA	1
VKHYKISMANIRLIG	1
NREGKVVGLYGNGVV	1
PRDSDEFIPMKSSWG	1
PCIIHRGKPFQLEAV	1
GNRPTMEAVGAYDVI	1
ARATFYGSNPRGAAP	1
DEFIPMKSSWGAIWR	1
HFADGYDEVIALAKS	1
LRQMRTVTPIRMQGG	1
EGGAHLVQDDVIPAN	1
DDHYLLEFPTFPDGH	1
DIYKGVYQFKSVEFD	1
QRAIERYAGAETAEY	1
IAAYHFDLSGKAFGA	1
AETCPIFYDVFFAVA	1
RSKFLLMDALKLSIE	1
MSQIMYNYPAMRAHA	1
YVAQVWANQCQYGHD	1
YTQMVWANTKEVGCG	1
GELTLQFRRVKCKYP	1
YVMSAWGKANQVTGD	1
GYDEVIALAKSNGTE	1
GKSSFFRNVVWLIKK	1
PANWKPDTVYTSKLQ	1
IGKEFKRIVQRIKDF	1
YFALEAYAFDIAAPG	1
QYIKANSKFIGITEL	1
KYSEIIGLDPARPSF	1
LQIIDKIDAAFKVAA	1
VIYTYPNKVFCGIVA	1
PVEYLQVPSPSMGRD	1
ETLLRAVESYLLAHS	1
TQKLVKHYKISMANI	1
EKGSNDHYLALLVKY	1
KRYALVIDHGKITYA	1
SQTMLLKDLMGGIDP	0
ALDCQIYGACYSIEP	0
TLATWVGNNLDDPAS	0
NYLGTEKTLGTVDFY	0
LNRKSYETEYPKCKN	0
TNVVIRACNFELCDN	0
GDLPVWLAHKVASEG	0
ALPGPCIASTPKKHR	0
APGIPLYKKMEAVKL	0
GQQYLAWLNEKFKRS	0
RKLLDSQNRKDIKLI	0
SVENIEGNGGPGTIK	0
GILESDLIIPVTLAG	0
LVLLCTFTATYADTI	0
DNYTAYCLGISHMEP	0
TWNVPKIAPKSENVV	0
SVEFDMSHLNLTMPN	0
KYVRSAKLRMVTGLR	0
PLQLGNCSVAGWILG	0
LQIVGMRKPQQGASG	0
YLEKANKIKSEKTHI	0
TSCGNTLTCYLKASA	0
AGVDRFYRTCKLVGI	0
TPVEKWSDVPYSGKR	0
RFIEIGVTRREVHTY	0
MALWMRLLPLLALLA	0
KRCMGTVTLNQARGS	0
FTMRLLSPVRVPNYN	0
SELPGWLQANRHVKP	0
RAQALPPSWDQMWKC	0
IDLPYGKANNYCKIK	0
QTRVDKLTQGRQTYD	0
ALLDKIINAIPYLGN	0
LDTASALYREALESP	0
VRDKKKKEITPHCAL	0
TPSPAPNYSKALWRV	0
DVVHLALMATFKIQP	0
NPLNPFVSHKEIESV	0
PGRRYYSLPPHQKVP	0
YKEFGATVELLSFLP	0
VHRDLKPQNILLTPD	0
AVGATPEAKFDSFVA	0
LTFLARSALILRGSV	0
GKREKKPGEFGKAKG	0
ITVQYDILERRLNEP	0
QSKLLPRLPGVPFFS	0
EHCSPHHTALRQAIL	0
LGDDTGIHVIPTLNG	0
RVFTEAMTRYSAPPG	0
QDILEKKHNGKLCDL	0
APWYAFALSRGFGSG	0
SIISHNFCNLTSAFN	0
PKNFQTTPGTFQTTT	0
SSVLNDILSRLDKVE	0
QTNSMLGSVHYLSPE	0
PVEFSSNTVKLTSGH	0
ALNCYWPLNDYGFYT	0
KILEGRSKISVNDFI	0
QVDTIMEKNVTVTHA	0
ADPAFVCRQGVVDRG	0
YTKTTYWWDGLQSSD	0
LLISKESWSYIVETP	0
TMFEALPHIIDEVIN	0
ATEKSNVVRGWVFGS	0
VTLDFPTGTSGSPIV	0
EFLVSFGVWIRTPPA	0
CYGVSATKLNDLCFS	0
PSVAATLGFGAYMSK	0
YVTTYTSGEACLTLD	0
RAATCGKYLFNWAVK	0
TLTHPVTKYIMACMS	0
IIAGTLEVHAVKPAA	0
GPRKKKSKRISELDN	0
MKCPLVKGQQYDIKY	0
FTAEVSHCRATEYIM	0
GGGGPRPSVTHSGCL	0
SKIKMKWGMEMRRCL	0
MEDGFLDVWTYNAEL	0
INARDLICAQKFNGL	0
LQYGSFCTQLNRALS	0
INGNAPAEIDLRQMR	0
DGNGKLIKGRTPIKF	0
ADLGYGGPATPAAPA	0
YHVTNDCSNSSIVYE	0
NPAHKSQLVWMACHS	0
CWLVTNGSYLNETHF	0
SKLDAAYKLAYKTAE	0
RPSSIKTFEEYKKAF	0
LKWRLMDEDYKGRLC	0
LTHRLMSPHRVPNYN	0
PELSPRKKPRKTTRP	0
INKVFSTPIPFSYSK	0
IPEVCLKWRLMDEDY	0
WLWGMDIDPYKEFGA	0
EKEVLVLWGVHHPPN	0
TVIRQNHVVDVSVAV	0
AASVAGAHGILSFLV	0
IGGSHGGSSYTVYID	0
KELHTHQLCPRSSDY	0
PEMLRKKQITVLDLH	0
VLTDSQKRAAYDQYG	0
KLNIYYRRLYNGLKF	0
NRIKNNVAGEALLDK	0
KISHIMLDVAFTSHE	0
IYNMMGKREKKPGEF	0
RNSTHEMYWVSRASG	0
AYSQQTRGLLGCIIT	0
AMTRYSAPPGDPPQP	0
LITPIVFNAHIKGVE	0
GGPGKSRAVNMLKRG	0
MSNEGSYFFGDNAEE	0
DQVDVKDCANHEIKK	0
VLDMFRTAFGGKYMR	0
DVPSPPETQKAELEE	0
TLWENGASSVWNATT	0
EGEAGEHGAPAGDLY	0
CKFDEDDSEPVLKGV	0
DSLNTGFLAALFYTH	0
VLMENERTLDFHDSN	0
QILLWEIPDVLNSLA	0
RSQAPPPSWDQMWKC	0
DEDHAHWTEAKMLLD	0
PQGQRLIEVSVEENH	0
GEIPFYGKAIPIEVI	0
AEQTKLYQNPTTYIS	0
KEFGASVELLSFLPS	0
FGLTSTRMFLKVRES	0
ALECDVSDDGGEDDS	0
AGAGVMVEGVFHTLW	0
WNSGTSTLTITVNSK	0
ANIEVVEVTTAPAGS	0
MGIIFYEMLTGHIPY	0
IKFQDAYNAGGGHNG	0
EMEEALKGLPIRYQT	0
DTGDRIRLAGEGEAG	0
THQYSEKGKWTTNTE	0
LMQSKQTIPHYYLSI	0
WQGMVDGWYGYHHSN	0
QILPDPLKPTKRSFI	0
INDRNFWRGENGRKT	0
FNDYEELKHLLSRIN	0
AEFEDLTFLARSALI	0
KSSFFRNVVWLINKN	0
DSMAIPMTIAGLMFA	0
NTKWNENQNPRMFLA	0
INHLSDLSLDEFKNR	0
LPFLVFFCAAWYIKG	0
FHTLWHTTKGAALMS	0
GTYVAADAAAASTYT	0
KTESWILRNPGYALV	0
WRATPYLARVLAVTA	0
NDRLRLLLKQMCPSL	0
VNSLCNTTGVEKPKF	0
DVKFPGGGQIVGGVY	0
APANDKFTVFEAAFN	0
APTPQAAPAPTPAAT	0
LVASQSAFAAKAGLM	0
EREKSAAIDGEYRLK	0
RRCRASGVLTTSCGN	0
SPVPATIPLSSVIVA	0
WLRDVWDWICTVLSD	0
LSPHYKVFLARLIWW	0
APTTGVVPPAADEVS	0
PHWTKKPNRNGGGYY	0
LQEQCCFPNITNSHV	0
LLNERDLEFYKFLFT	0
LGVPPLRVWRHRARS	0
TFGSSGSSAADSGTA	0
SASAPASTSTSSSSS	0
NAPILSTLPETTVVR	0
CAENTKEDQLAEISY	0
RTEIIRMMESARPED	0
GEIPFYGKAIPLEVI	0
IAAAATKVPLFVAKL	0
TDFGIAVAFAETSLT	0
WHGTFPINAYTTGPC	0
KAVDFVPVESMETTM	0
SNSGGDVVHLALMAT	0
TVPQDAVSRSQRRGR	0
VLIPEPEKQRSQTDN	0
LYREFDEMEECASHL	0
WLAHKVASEGIKYTD	0
RFNDPVEIAIFQPQN	0
PPATTKPKEITPVNP	0
WDFGSVGGVFTSVGK	0
NPENGTCYPGYFADY	0
ETTNWLWAFLAREKR	0
FPQPQLPYPQPQLPY	0
TKRSQQTVIPNIGYR	0
NGCFEFYHKCDNECM	0
TDAATLAQEAGNFER	0
ASGSGATTTPTDSPS	0
RRSRRSLTVQTHGES	0
QRQYGDVFKGDLNPK	0
GKTLVSKKVTSKDKS	0
MGDNGVLACAIATHA	0
ATKLNDLCFSNVYAD	0
AAMYQSVSARAAAIH	0
IRQAGVQYSRADEEQ	0
AAAKVNTLLDVAQAN	0
GIPLYDAIKCMKTFF	0
AGDLYVQVQVKQHPI	0
AAICTHLEVCFMYSD	0
EFLVKTWKSKKCPMG	0
KNVLKVGRLSAEELM	0
FNIDELVTSFESHDI	0
PSDVVFSYIPWSEDK	0
MYVVATAEKGGRAHR	0
KQHPIFEREGNNLYC	0
LWGIHHPNDAAEQTK	0
GLDFSEVSNVQRIMR	0
MFESKSMKLRTQIPA	0
KPGEFGKAKGSRAIW	0
TTNTEIGAPQLNPID	0
HRTRETRRMRGSHSR	0
EESDEEEAIVAYTLA	0
NLALSTPFLMEHTMP	0
YYTSAFVFPTKDVAL	0
AIAGFIEGGWQGMVD	0
TGSAVVGLSMAASSA	0
VILTDGPERVILAGP	0
EGEKKKLRPRWLDAR	0
TNIRENLYNRTASLT	0
KRKMDPDNPDEGPSS	0
ADAGYTPAAAATPAT	0
QLCCQQLWQIPEQSR	0
PAPGAAGPPQVGLSY	0
GKGPKVRTWLFENGE	0
VSTAIHADQLTPAWR	0
PEARQVIRSLTERLY	0
TLKGAQRLAALGDTA	0
EHNGNEIVDVMCHAT	0
IGESPKGVEEGSIGK	0
PVSARRGKEILLGPA	0
PPAVPQTFQVAHLHA	0
LPVWLAHKVASEGIK	0
VEAVAYTVVSTVDHF	0
LLLAILGPLYMLQAG	0
SASYSDPCSLKCPYL	0
VDGSGLVSKLIGLCK	0
PFVQAFDQATRVYQD	0
LAFFRFTAIAPTRAV	0
QSPRRRRSQSRESQC	0
LTKLAAAWGGSGSEA	0
TDSGCWYGMEIRPQR	0
SCLETMEVVQQTRVD	0
TLLFLKVPAQNAIST	0
LATATPPGSVTVPHP	0
NAELLVLMENERTLD	0
YFNGHVEAVAYTVVS	0
MWQARLTVSGLAWTR	0
IATPGMQIRGFVYFV	0
QTGVIADYNYKLPDD	0
TGGAYDTYKCIPSLE	0
ALFTLARGFPFVDVG	0
IIGIKDLDAFRHYDG	0
SVDDALINSTKIYSY	0
KTMQVNNKGIQIIYT	0
DAGYAPATPAAAGAA	0
TYSDPLALKEFKDFA	0
PWLTPRCMVDYPYRL	0
LLLSVGVGIYLLPNR	0
GLCKALQEQCCFPNI	0
PGDNSTVQTAAAVVF	0
NTPSPKRPQRAIERY	0
KCNNECMESVKNGTY	0
MELVRMIKRGINDRN	0
GYHHQNEQGSGYAAD	0
HQKVPLPSLSPTMQA	0
GVYRIMTRGLLGSYQ	0
DREMAASCGGAVFMG	0
KAKASTVKAKLLSVE	0
IKRSYNNTNQEDLLV	0
SFLKARWTNQENILL	0
NNTIAIPTNFSISIT	0
GLSNTGEIPFYGKAI	0
NRKRGWPATEVMTAV	0
SVILFNHASEEAAAS	0
YAQMWLLLYFHRRDL	0
RVILAGPMPVTAASA	0
EVDSPDQRLYCWHYA	0
PTHYVPESDAAARVT	0
KEDQLAEISYRFQGK	0
ALEDLVRAYQSMSGT	0
YIPPYCTIAPVGIFG	0
VRDIIDDFTNESSQK	0
SAIQGNVTSIHSLLD	0
IGSSLEFTKNNLIQI	0
NGNLIAPWYAFALSR	0
DTVNRTHQYSEKGKW	0
PGPNITATYGSKWLE	0
MFLYVRTNGTSKIKM	0
KWEDKRLLYSQAKAE	0
WLGTVNTQFQKRSYQ	0
VGDFHYVTGVTTDNV	0
IEGGWQGMVDGWYGY	0
LQRAGKKVVQLNRKS	0
YQAYAAPQLFPVSDI	0
ITKFIMACMSADLEV	0
GKAGCQTYKWETFLT	0
GAQLNAMKPDLQRAL	0
FTAVGKEFNKLERRM	0
VKPAAEEVKVIPAGE	0
MTRNPQPFMRPHERN	0
KSQLKNNAKEIGNGC	0
RVVAAEMAEALRGLP	0
DEVINIVIIVLIVIT	0
GRTRQRPTLACWEEL	0
FTNGYDGNGKLIKGR	0
THGESTLANKKGAWM	0
LYEAIEECLINDPWV	0
SSPVFVISNNGLATT	0
RRSNKSFFSRLNWLT	0
LNQRLVPRIATRSKV	0
LACLKVPEANSSWMD	0
AIGLCHIMRGGWLSC	0
NNTLTCPTDCFRKHP	0
NLIKIEEEESNESEA	0
KIRPLLIDGTASLSP	0
ISTKVELGEAAAIFM	0
SQWAREALQTGITLV	0
ASQLDLSGWFVAGYS	0
GVKLESIGIYQILSI	0
YMCDDTITYECPVLS	0
KQEKQDILKEHNDFR	0
NTILEDNNEVEVITK	0
INTPAFEWYDQSGLS	0
VVVHITDDNEEPIAP	0
LEDTKTPIDTTIMAK	0
NNDEDHAHWTEAKML	0
GALVAFKVMSGEAPS	0
LGDIGQAPLYGTPPP	0
AAVAAAASVPAADKF	0
KQKQLLQELQESFGG	0
LAPITAYSQQTRGLL	0
CVLWPVLPEPLPQGQ	0
LPACVYGPAVASGYD	0
IEAAASAIQGNVTSI	0
PQPFPSQQPYLQLQP	0
EFEEPHATKQSVIAL	0
AYYRGLDVSVIPASG	0
YTNVDQDLVGWQAPP	0
TVTLNQARGSFDISC	0
ILALLAIVATTARIA	0
CHGSEPCIIHRGKPF	0
ADEEGRTKRYALVID	0
STPAGLITPIVFNAH	0
DGRVKLKVPGETQTG	0
AHGIDPNIRTGVRTI	0
VEHRLIAACNWTRGD	0
SIAIRWEYVLLLFLL	0
CFPNITNSHVSILQE	0
LLLLVAPAYSFNCLG	0
DPIWFLNTEPSQLPP	0
YPYRLWHYPCTVNFS	0
VRGGRDAIILLMCAV	0
VPSIKAGNDIANCLR	0
RLLPLLALLALWGPD	0
IPALFEPEREKSAAI	0
GVRTITTGGSITYST	0
TIMAKNEVFCVQPEK	0
ERLLDELNNVIVSFL	0
ALEAYAFDIAAPGVG	0
SWIELDEIGEDVAPI	0
IPFKDGIYFAATEKS	0
TRMFLKVRESNTTEC	0
FMYSDFHFIDERSES	0
ECCDTLLCDIGESSS	0
VGTMVMELVRMIKRG	0
MQVIGDQYVKVYLES	0
GTSPLLRYAAWTGGL	0
EVSEKIITRADGTRL	0
WKDPDYVPPVVHGCP	0
SCSHNGKSSFYRNLL	0
RTWNYHGSYDVKPTG	0
YQILSIYSTVASSLA	0
LRCFLHEPSGLRSGQ	0
ANTKEVGCGSIKYIQ	0
RPVSYLKGSSGGPLL	0
SHCRATEYIMKGVYI	0
GCPFSIFLLALLSCL	0
RNVVWLIKKNSTYPT	0
KSFEIDKGIYQTSNF	0
GDDLVVICESAGTQE	0
CDMLRLIDYNKAALS	0
TPPHSAKSKFGYGAK	0
VSLVKSDQICIGYHA	0
NLLSVNYGGPRLAAV	0
DAQLVPGINGKAIHL	0
IFGGGRGRQRAARGA	0
CYYMATQKRVQEVRG	0
ISDISGFNSSVITYP	0
YTLKLGEYGEVTVDC	0
MIKRGINDRNFWRGE	0
REEFIRKVNSNAALG	0
MYVGGVEHRLNAACN	0
TIPASAYEVRNVSGM	0
TEYIMKGVYINTALL	0
FWEMVDEEREAHLRG	0
KQAEAAAPVVETKWQ	0
TDGPERVILAGPMPV	0
TGNLPGCPFSIFLLA	0
KLSALGINAVAYYRG	0
SSATACTAGVMTRGR	0
RGLFGAIAGFIEGGW	0
KVFLARLIWWLQYLL	0
WTILKPNDAINFESN	0
EVLGKMPEHFMGKTW	0
YVENGLISRVLDGLV	0
IPVASSSKDVQLKNI	0
IDFDYCPGTTVTLSE	0
AELEEGVYRIKQQGI	0
GNYIGRNSTEVISEL	0
GMLLAEQFKQKALGL	0
DMMMNWSPTTALVVS	0
TLPVIAALSIAESST	0
MAVQKYTVALFLAVV	0
YHSKPCNPAQPVCSW	0
SAFAAKAGLMRHTIG	0
KVPAQNAISTTFPYT	0
SLEYKNLPFTIPSMH	0
GINESADMSIGVTVI	0
EAINRRLRTAVLAPT	0
AKIMRSERPQASGVY	0
PEAKFDSFVASLTEA	0
PEPDFTIQYRNKIID	0
LNIPSINVHHYPSAA	0
YLYGIGSAVVSIAIR	0
ESSWVNRGESSRKAY	0
INVHHYPSAAERKHR	0
EPVFFSWDAGAVTSF	0
VAQTARVVCPYGGDT	0
KLEIGWKAWGKSILF	0
RAIIELTYRHKVVKV	0
EPGTIMKQSPGAGTT	0
FINVPEWSYIVEKAN	0
GMQLAEQFKQKALGL	0
CGSGVFIHNDVEAWM	0
HRYAPACKPLLREEV	0
VVCCSMSYTWTGALI	0
YIFTGQPLNNDEDHA	0
AEITGLGAIREDNNI	0
YHPQQFVYAGAMSGL	0
DIRIEESIYQCCDLA	0
DFFPSVRDLLDTASA	0
EDSHNGKLCLLKGIA	0
DVAPIEHIASMRRNY	0
QSNAPIQDEERDIPE	0
AASVAGAHGILPFLV	0
TNSQDTELSFTITGD	0
IYVYALPLKMLNIPS	0
FPTFPDGHDYKFDSK	0
KPHRLTNKGICSCGA	0
VYKFLAFKLKNCNYP	0
LNDTDSSAATKKTAA	0
HSGCLGDSHVRGRGG	0
VEQASLQFYKRPQGG	0
EFGNAIGGSHGGSSY	0
IISSMKKHSLSIGSG	0
AQGYKVLVLNPSVAA	0
QEVPGTPRVTSRSGP	0
WNSLEVEDFGFGLTS	0
ILGGWVAAQLAPPSA	0
NERTLDFHDSNVKNL	0
VRTWLFENGEERLSR	0
STPIPFSYSKNLDCW	0
QESSDINNWLTLHTA	0
ASGKSLLHEVDKDIS	0
TPEGIIPALFEPERE	0
GDKESDVESYSSMPP	0
AKPATEATATATAAV	0
PVGDTLEKISNEIKI	0
FNPMILAAGLIACDP	0
FHMWNYHSHVFSVGD	0
ADAYDKDGTFGGRNV	0
PGPARVIYTYPNKVF	0
TQQLDQRSQILQIVG	0
TSRGPGAFCTPGWEI	0
SSEVAVLYQDVNCTD	0
TNSKGQNCGYRRCRA	0
RGEETIEEKFEITGT	0
NCEHADNYTAYCLGI	0
GSGTPRVTSPTHPLS	0
PNDAINFESNGNFIA	0
CMESVKNGTYDYPKY	0
TDYMYLTNAPSYTNG	0
ILLAQEQLGKALDCQ	0
SSACKRRSNKSFFSR	0
LEGEPGDPDLSDGSW	0
GATPRNRLLLQLLGS	0
VDKSPYNQSMYYAGL	0
KKTFDHTLMSIVSSL	0
MGVFNYETETTSVIP	0
LGTPLCIIVEKEADI	0
RRSRKFPAAMPIWAR	0
EACKLTPPHSAKSKF	0
GPLPEDNEPSGYAQT	0
CAGESHGPDQGHDTG	0
LVVLNAASVAGAHGI	0
VWDKYGWLCKMHTGI	0
TPCTCGSSDLYLVTR	0
LGAIREDNNITLKLD	0
WLLSPRGSRPSWGPT	0
NMSKKKSYINRTGTF	0
SGVLWDVPSPPETQK	0
FLEGVSGATWVDLVL	0
ESEESTDSCEPDGVP	0
TSVIPAARLFKAFFL	0
SSKRFQPFQQFGRDV	0
RELILYDKEEIRRIW	0
GDPPYSHGTGTGYTM	0
SLTEALRVIAGALEV	0
CTVKLRHGQIYHLEF	0
VGAAVFCSAMYVGDL	0
RKEAIIEVDRSAAKH	0
EMYWVSRASGNVVHS	0
TLTSIPKVQAQTEHK	0
NEAKKQLLEFDTQSK	0
AESSSKAALTSKLDA	0
PAAYAAQGYKVLVLN	0
QTIALIALLSVMTMG	0
DSGTHSWEYWGAQLN	0
NWKPDTVYTSKLQFG	0
PGQRVEFLVKTWKSK	0
FEREGYSLVGIDPFR	0
VGLSMAASSALTLAI	0
PLRYQTDSGCWYGME	0
KAFTTTLKGAQRLAA	0
QMIVVEPGKNVKNVQ	0
TGKTVWFVPSVKMGN	0
GFLAALFYTHKFNSS	0
VRAYQSMSGTHESNT	0
SIMRSDAPIGKCNSE	0
ACMLVRKVAGGHYVQ	0
KEGTVTLSKNISKSG	0
RAVESYLLAHSDAYN	0
KIQDCYVENGLISRV	0
EVLLVRKELNKILEG	0
ITATSEAQKAAKPAT	0
TKVPLFVAKLDAAYA	0
RQTYDWTLNRNQPAA	0
PRGAEFHMWNYHSHV	0
LVTSFESHDIDHYYT	0
GDILAQAVNHAGIDS	0
CWHYAPRPCGIVPAS	0
VPIAARATPHEPVFF	0
LRVCSPSVDDLRAIA	0
TDDNEEPIAPYHFDL	0
ILAGYGAGVAGALVA	0
VFLGSAYGIPKVPPG	0
RRGRVGRNPQKENDQ	0
PAELDLLKSMVVCRA	0
VVLQQHSIAYGSSQV	0
ALVVSQLLRIPQAVV	0
DGVKPLILRDCSVAG	0
GKYLFNWAVKTKLKL	0
NGVVQESYYRYVARE	0
QQGSGGVKVTLNPDL	0
CKVPISSVASLNDLT	0
DAYVMSAWGKANQVT	0
AAIDGEYRLKGESRK	0
KRPLITKPEVISVMK	0
SQTSYQYLIIQNRTW	0
KVAPAPAAVVPPTGP	0
ANCLRKNGKKVIQLS	0
QFGTMPSLTMACMAK	0
RLNRKSYLIRALTLN	0
IGRTILKENIKYEVA	0
GVHHPVTDSDQISLY	0
NCNYPSSPVFVISNN	0
HSIAYGSSQVLQQST	0
KLVKMWEDEVKDYNP	0
GSFYVPVESTAPFCN	0
IKTRLFTIRQEMASR	0
YTKGGPGHEEPQLVQ	0
HPEKLPKTIEKLRSN	0
TFPYTGDPPYSHGTG	0
SSTLELRSRYWAIRT	0
LLDGLRAQDDFSGWD	0
EFTKNNLIQIVGIKE	0
WLAEFRKYLEKPITM	0
LRVLSFIKGTKVLPR	0
KSKEKIGKEFKRIVQ	0
QYDPVAALFFFDIDL	0
YTTEGGTKTEAEDVI	0
DRLNEVAKNLNESLI	0
NYLRTDSDKDRFLQT	0
ALEGSLQKRGIVEQC	0
MAFCPEYVPTFDNVI	0
VTFDRLQVLDDHYRD	0
YKKAFNKSYATFEDE	0
TAGVSSSDSLVSPPE	0
SEVIVHKAMDIEYND	0
FGGAFRSLFGGMSWI	0
TQSFLATCINGVCWT	0
AADKESTQKAIDGVT	0
EECLINDPWVLLNAS	0
MALEELPDALQTIAL	0
YGGDTRRGVWPARKS	0
RDNGYQPNYHAVNIV	0
YMVISIDWQTAACTN	0
SLAADLEKLKAKIMR	0
ASSLALAIMVAGLSL	0
EEARLKREEISGVKL	0
ALSADQALQPPCPNL	0
SNSLLRHHNMVYATT	0
TITQKLVKHYKISMA	0
HAVKPVTEEPGMAKI	0
NGSMRIVGPKTCSNT	0
VAAVPPTPQPLAPTP	0
FSYIPWSEDKGEITA	0
EATATATAAVGAATG	0
SGLELTFTNDSIISH	0
QLLRIPQAVVDMVAG	0
DLDAFRHYDGRTIIQ	0
FLICTAKRMRVKAYR	0
EAAVKQAYAATVATA	0
RSGKSSIMRSDAPIG	0
SSMPPLEGEPGDPDL	0
RFYRSGIIAVVAGLL	0
VVRVWDVKDSSLLNN	0
ASKEMGETLLRAVES	0
STQVGATQAGRFSIT	0
RENNSSRCWVALTPT	0
SEGRTWAQPGYPWPL	0
DDDVWTSGSDSDEEL	0
SPALYLLDGLRAQDD	0
HRRDLRLMANAICSA	0
LPQGMVLSCQGSDDI	0
FDQATRVYQDLGGPS	0
EECYMAKILVAEGTR	0
SENVVVTVKVMGDNG	0
VESALHLFKTTVNSL	0
ANQFNKAISQIQESL	0
KDKWIELKESWGAIW	0
EASEDVVCCSMSYTW	0
LAWKQVLAELQDIEN	0
VASEGIKYTDRKWCF	0
NAISTTFPYTGDPPY	0
TIPLSSVIVAENSDQ	0
FPREGVFVFNGTSWF	0
WESTSTLMYIADAYD	0
VRTSNIKFQDAYNAG	0
PVGKVIDLGCGRGGW	0
RKELNKILEGRSKIS	0
ISDVSTIVPYIGPAL	0
GDDILFLSDPDARFS	0
TKKMVTQRTIGKKKQ	0
GHLSGHRMAWDMMMN	0
TQGLLGALLLWMGIN	0
RTAVGQVSRPMFLYV	0
IFLHLVKIPTHRHIK	0
ALTPTLAARNTTVPT	0
EISTNIRQAGVQYSR	0
YDSGCAWYELTPAET	0
MKDGRTLVVPCRGQD	0
KLRSNITVQYDILER	0
HRHIKGGSCPKPHRL	0
SNKRVYYLTRDPTTP	0
MQIRGFVYFVETLAR	0
SYPHWFTNGYDGNGK	0
EGKAYFPREGVFVFN	0
LCIKIKNEDLTFIAE	0
DLNPKPQGQRLIEVS	0
VSYSCYHATYSLYLF	0
QQSPEDCDFKKDGLV	0
NCCYGHGDPLSYELD	0
VAYKTATGPTPEAKY	0
NGTKLEGSAVEITKL	0
VTVDCEPRSGIDTNA	0
VPTGRTTWSIHAGGE	0
LVPEGTRDVPLGTPL	0
MSSLKRYEDTTLVED	0
GKATTEEQKLIEKIN	0
AGLEARWTALQEVPG	0
DREMAASCGGAVFVG	0
PWDTITNVTTMAMTD	0
NEKKAKLANVVRKMM	0
MMSVTLSCDHRVVDG	0
NNYISRDELLHTRAA	0
HAGGEWMTTEDMLEV	0
VWKDLLEDTKTPIDT	0
TASSLQKWARQQGSG	0
KASRVMDMISDMSQQ	0
DIDPYKEFGASVELL	0
ELATKTFGSSGSSAA	0
LALLVKYAAGDGNIV	0
ISIQPTFSVQRNLPF	0
LSNEEAVRIMGQILL	0
SVDLPGEMNVLVSKE	0
NLPFTIPSMHQVLDE	0
GDFFRKSKEKIGKEF	0
SNLGMFGIKNFSAII	0
VNAGFKAAVAAASSA	0
GRFFSEVCSHSRAVI	0
VASYAADAGYTPAAA	0
SYNRRHCYASLCYEK	0
VLVPGCHGSEPCIIH	0
KPNRNGGGYYSASYS	0
IVNGDKANVLFRCDN	0
LGEVWKERLNQMTKE	0
QDRNTREVFAQVKQM	0
KATVQSDIYAMGIIF	0
WMGINARDRSIALTF	0
PAKNHLEFSSAETVL	0
FVAKLDAAYAVAYKT	0
KKHSLSIGSGWSVSL	0
QPTQMSAQEDLGDDT	0
FFQFCPLIFGDYSPS	0
GDEKTRNPTPAVTPQ	0
SSNVSVAHDASNKRV	0
PYIEQGMQLAEQFKQ	0
PFPPQQPYPQPQPFP	0
LGGPSQAPLPCVLWP	0
DTYKCIPSLEAAVKQ	0
FFSPQIITTDNTFVS	0
KAACPTMGEAHNDKR	0
WEYVLLFFLLLADAR	0
SCTLPPLRYQTDSGC	0
TDPSHITAETAKRRL	0
QFLRIPQAVMDMVVG	0
NTITVQQYDSNGTKL	0
MDVNPTLLFLKVPAQ	0
FERDISNVPFSPDGK	0
PAGELQIVDKIDAAY	0
SKAYSNCYPYDVPDY	0
PYPQPQPFRPQQPYP	0
QTAAQKAMMDQVRES	0
FMGCVLAWNTRNIDA	0
TVLPPLLTDDMIAAY	0
ATCINGVCWTVYHGA	0
LVQSQVNAYNADMID	0
GITLVALLLLVILAG	0
GGGFGGGADFSDIFG	0
QTCPHCQGRGTLIKD	0
KKDIDSFVPSKVAPA	0
TESTVSSALAELATK	0
GGGQIVGGVYLLPRR	0
RQANNGDDATAGLTH	0
SAPCPATPAGPKGRV	0
GNDPNRDILIASNWY	0
LQTATKQAEAAAPVV	0
RMEKRTWKGPQYEED	0
TYTWGENETDVLLLN	0
PRPCGIVPASQVCGP	0
PKVQAQTEHKSIKNP	0
GVNKQTAMKHLLSFK	0
PGLTSSVIGALPQGM	0
AADKFKTFEAAFTSS	0
LDPPEIEPGVLKVLR	0
NKAFAEGLSAEPKGA	0
EPSIPWKSKLVTLVQ	0
AGIMKNAVVDGIVAT	0
KPLNFNYSLDKIIVD	0
GMAKIPAGELQIIDK	0
TATTEKLEIGWKAWG	0
TFKVRMYVGGVEHRL	0
DHYRDVLKEMKAKAS	0
SRCWVALTPTLAARN	0
TVKYPNLNDLERLKD	0
ATVQGQNLKYQEFFW	0
DIYYKAFKITDRIWI	0
TNMGLKIRQLLWFHI	0
SAPPGDLPQPEYDLE	0
WSESEAAPWKKELVR	0
MIFDNAFNCTFEYIS	0
AYNAGGGHNGVFDFP	0
LHFLNAMSKVRKDIQ	0
YNFATCGIFALISFL	0
INQRSSDANLYRLLD	0
IGRFYIQMCTELKLS	0
SAREAVEDPKFWEMV	0
VKSCTWPETHTLWGD	0
LGEAAGTYVAADAAA	0
LTVTVTAATLLFCHY	0
DSYIVVGRGEQQINH	0
RACNFELCDNPFFAV	0
DILDKVHEPFEEMKC	0
IEVYKLVKAKWLGTV	0
YGSNPRGAAPDDHGG	0
GIFENSCLETMEVVQ	0
MMGGCLQNALDILDK	0
ANLAEVRSYCYLATV	0
GLWDSFRQSERGEET	0
RGRQRAARGADLRYN	0
LIEVSVEENHPFTLR	0
AEIMKICSTIEELRR	0
KEHYPLSNEEAVRIM	0
VISELKQKKVPENLI	0
GGASTGPRKKKSKRI	0
PQAPKKHRFKMRYLI	0
IPSMHQVLDEAIKAC	0
NMYICGDSTECANLL	0
SIDKFAQGWGPITYA	0
SEGGAHLVQDDVIPA	0
MHTPGCVPCVREDNS	0
GQRIEVKENFSMGEF	0
DILERRLNEPGQQYL	0
MQHTYPISAEELFTF	0
WMLGSNTMQRVVFVV	0
GKVMMTVNATDVTDV	0
EEDLTMTRNPQPFMR	0
GAVSSPYWKFQQDVN	0
RAMADLDHPHIVRIT	0
PTGSGKSTKVPAAYA	0
LTIERMVLSAFDERR	0
QYEEDVNLGSGTRAV	0
LALPPRAYAMDREMA	0
PASDRLRNEQMIGQV	0
MFNNFTVSFWLRVPK	0
ATFTAACKANIAAAA	0
GSIDTCAKFACSTKA	0
FSMNHDPVKIPNLLD	0
DIGEEDGQQYLAMEY	0
VISDSEEEQGEEVET	0
KCPCQVPAPEFFTEV	0
RRWCFDGPRTNTILE	0
LRSRYWAIRTRSGGN	0
GNTEGRTSDMRTEII	0
FLVFQAANAQKASRV	0
SVKKDLISYGGGWRL	0
ILNLDINNDIISDIS	0
GEVFNATKFPSVYAW	0
VGRLSAEELMSLAAD	0
STGLIHLHQNIVDVQ	0
WTLNRNQPAATALAN	0
STQKAIDGVTNKVNS	0
QQNQWKEPDVYYTSA	0
RGKGVKSVRGGAQGD	0
VRDLLDTASALYREA	0
QRRTAAGIMKNAVVD	0
FSTNQGGFMLPIYET	0
LKGLPIRYQTTATKS	0
LLSVEEACKLTPPHS	0
HPTFTSQYRIQGKLE	0
EGEVQVVSTATQSFL	0
QNCGYRRCRASGVLT	0
AEVQIDRLITGRLQS	0
GSGQVVTYALNTFTN	0
GRVTRDSRRLRRICL	0
WVFITITNDRLSSAN	0
RDLVVNYVNTNMGLK	0
KAFGAMAKKGQEDKL	0
TCYPGYFADYEELRE	0
LLDLRPATAWSLYAV	0
LILVSLAAVVVNPSV	0
EVENVSVNVHNPTGR	0
AIASLMAFTSSITSP	0
PAEILRRSRKFPAAM	0
APIQDEERDIPERSW	0
GISLLSEFCRVLCCY	0
GAYDVIVNGDKANVL	0
KEELDKYFKNHTSPD	0
AGAATTAAGAASGAA	0
VVSLATKAREGKLQP	0
KYEVAIFVHGPTTVE	0
AIERYAGAETAEYTA	0
SKPMGTQTHTMIFDN	0
VGTTDRFGVPTYTWG	0
LKVAATAANAAPAND	0
RNQGDKEAEAKFKEI	0
ENERTLDFHDSNVKN	0
VRVCEKMALYDVVST	0
WNRVWIEENEWMEDK	0
TFEDEEAARKNFLES	0
RRYETVQDCNCSLYP	0
MVKLFNRIKNNVAGE	0
AAAIHDQFVATLASS	0
DKGIYQTSNFRVVPS	0
ASDLMHRLYHVPAVG	0
SHEGEGIPLYDAIKC	0
RNPTPAVTPQPRGAE	0
FGKTQVGVGVQKEGV	0
LQNALDILDKVHEPF	0
DMSQQLSRSGQVEDT	0
IRRTPDVLHEDLLNF	0
RSYTADAGYAPATPA	0
AVYVRYGRCTKTRHS	0
EMGANFKADRVIDPR	0
MTRGLLGSYQAGAGV	0
PVSFTVKETVCPRTT	0
TRLNDWDFVVTTDIS	0
LALLTLSPYYKVFLA	0
TKIAGMLLLSLLLMI	0
ILNMLFDGDRAAMNA	0
LAKALVDKDNYMVIS	0
LNPKEIEKLYTSYLS	0
KRLAMKYHPDRNQGD	0
IPYAPEYKSNAASTI	0
RGLMPGICLANNYIS	0
FLNEDHWLGRKNSGG	0
VGDFHYVTGMTTDNV	0
TQIQTRRSFELKKLW	0
LKGPFSIRLTSEGGA	0
QEADNMITEMLRKDY	0
ISMGTSGLELTFTND	0
LIAPRGYFKIRSGKS	0
FSLHSYSPGEINRVA	0
SQYRIQGKLEYRHTW	0
KVYTMDGEYRLRGEE	0
WVYCGNGKPSDLGGN	0
RMCNILKGKFQTAAQ	0
KFNGLTVLPPLLTDD	0
KLCDLDGVKPLILRD	0
TQTHTMIFDNAFNCT	0
IQLVNTNGSWHINRT	0
KSYINRTGTFEFTSF	0
STAAKYDDPVKLVKM	0
PRRCLKPVILTDGPE	0
DPALLLMHELIHVLH	0
LPHSNLDHILEPSIP	0
IINAIPYLGNSYSLL	0
IACDPNRKRGWPATE	0
LIALLVLVFGGITYT	0
MPKVIEKMELLQRRY	0
GKSTDMWIERTADIS	0
TLSDSSGVENPGGYC	0
AMFEEQNQWRSAREA	0
SNTVKLTSGHLKCRV	0
GAQQKIQLVNTNGSW	0
NTKCQTPMGAINSSM	0
TTVPTTTIRRHVDLL	0
GTVLKQSLPEGTTYD	0
PEARQAIRSLTERLY	0
AYKLAYKTAEGATPE	0
RLVPAAAYAFYGVWP	0
AVLTHNGKRLEPNWA	0
YQQKYQFDKDSNGQY	0
KEWADKKVILFALPG	0
YCQIYPPNANKIREA	0
DTIYNDTEGFNIESK	0
VNQHLCGSHLVEALY	0
ENAYVSVVSSHYSRR	0
VEALYLVCGERGFFY	0
VSVAVSTPAGLITPI	0
VFNAHIKGVETIAND	0
IDIEGRFNDPVEIAI	0
CLTLDYKPLSVGPYE	0
LSRTPATIAIPDVAG	0
CHRGDTQIQTRRSFE	0
VLMGFGIITGTLRIT	0
EEEESNESEAGTVLK	0
PFTLRAPIQRIYGVR	0
KTSEILDISPCSFGG	0
AAPIPPPRRKRTIVL	0
VIVGRIILSGKPAVI	0
CCTLSIGVSSYHSKP	0
MGKDDHYLLEFPTFP	0
WLRDVWDWICTVLTD	0
CPTCHGSGQVQMRQG	0
IDTNAYYVMTVGTKT	0
LVGAVGGTATAGAFS	0
VGPGEGAVQWMNRLI	0
MAALLRLAVLLPLAA	0
GTKTEAEDVIPEGWK	0
TRSKVNGQSGRMEFF	0
HSDLSYWIESRLNDT	0
MGRDIKVQFQSGGAN	0
DKFDTNSNSVSFNLL	0
DRHDEGAAQGDDDVW	0
QGLIRACMLVRKVAG	0
GITYTDVLRYVILVG	0
HEKGINPNYLLAWKQ	0
LRVDNKNYFPCRDGF	0
ARIDFESGRIKKEEF	0
VNAPNHEGIQAGVDR	0
CPRTTQQSPEDCDFK	0
FRKHPEATYTKCGSG	0
AACGDIILGLPVSAR	0
TNVTTMAMTDTTPFG	0
ACMAKQSQTPLNDVV	0
DLSSSLSYNRRNESK	0
QVSSHEIIPSKQEIY	0
DGFKAALAAAAGVPP	0
GKKKQRLNRKSYLIR	0
LKGACSCGSCCKFDE	0
QRPRHTVSPSPSPPP	0
DVPIGAIICITVGKP	0
DKFNAYLANKWVFIT	0
ARISPGAGWNVRDTA	0
IILSGRPAVIPDREV	0
DGRTVMDVISREDQR	0
ALHQALAGAIPVEFS	0
EDIWCGSLIGTRARA	0
KLRSAGELELQFRRV	0
TLRITNPVRASVLRY	0
AHIPQLVASQSAFAA	0
GSPIINREGKVVGLY	0
KIYSYFPSVISKVNQ	0
VKLTISDDLGQTTLE	0
QALQPPCPNLVSYSC	0
LNKNEVRGIVLRVDN	0
AQRVASTVYQNCEHA	0
LKCSVKSFEIDKGIY	0
LAAGLIACDPNRKRG	0
EPNWASVKKDLISYG	0
QILSSLTITQLLKRL	0
LGAISFWMCSNGSLQ	0
FNNLERRIENLNKKM	0
QAYAATVATAPEVKY	0
ILQQILQQQLIPCRD	0
AEEREIKKAYKRLAM	0
SDQICIGYHANNSTE	0
VEHRLNAACNWTRRE	0
KNGTYDYPKYSEESK	0
KWGMEMRRCLLQSLQ	0
DIDVILKKSTILNLD	0
TQQLIRAAEIRASAN	0
KSILFAPELANNTFV	0
HPIRRHRTRETRRMR	0
EFLVNTWKSKKSPMG	0
VITTDISEMGANFKA	0
SMKLRTQIPAEMLAS	0
KNYFPCRDGFGSIMQ	0
AGLNEAVELARHAKA	0
NEQGSGYAADQKSTQ	0
FNHLKDKILGCDWYF	0
TELSFTITGDNTKWN	0
MGKFLATLILFFQFC	0
QVEDTGARVTGGGGP	0
VVLFAVFLGSAYGIP	0
LQELQESFGGPTGEH	0
MGWLDKTKSDISSLF	0
VKNLYDKVRLQLRDN	0
PNGTIVKTITNDQIE	0
MFIFLLFLTLTSGSD	0
KWEKYCVLEIGDMLL	0
QTVIPNIGYRPRVRD	0
KAVDFIPVESMETTM	0
TVSIIIETRENRNRD	0
GLYGMQVSSHEIIPS	0
VDLPKNSIIMLGQDD	0
SGVDVFYRPSECCDT	0
NAACNWTRRERCDLE	0
EPIFKDGLGCRACYE	0
QRIMRKEKRDDKDLQ	0
LTTCVETMCNEYKVT	0
MSECVLGQSKRVDFC	0
GHLTGHRMAWDMMMN	0
CITPNGSIPNDKPFQ	0
DLENEAKVLELLDGE	0
EARIMLDNINMPNGL	0
NVTSIHSLLDEGKQS	0
KSTSKKNVLKVGRLS	0
KLEEKANKAMININI	0
IDAAYKIAATAANAA	0
ADLPVWLAYKVAAAG	0
QTYKWETFLTSELPG	0
MNGQQIFLEVQAIRE	0
IEEKFEITGTMRRLA	0
VGGVYLLPRRGPRLG	0
PWQAGILARNLVPMV	0
LNDYKAIANKLSQVT	0
LYINGVLMGSAEITG	0
SDIYAMGIIFYEMLT	0
ALSLCRIPAVSVPIL	0
AGIDSSSTGPTLTTH	0
EIVDLMCHATFTMRL	0
PESDAAARVTQILSS	0
LESPEHCSPHHTALR	0
CANLLLQYGSFCTQL	0
ASGYDFEREGYSLVG	0
TWKSKKSPMGFSYDT	0
HFGLLCPKSIPGLSI	0
GGWRLSAQWQKGEEV	0
GGPATPAAPAEAAPA	0
EEGAQEEREDTVSVK	0
TRAEAHLQVWVPPLN	0
LIGAEHVDTSYECDI	0
DSFVASLTEALRVIA	0
ATQAGRFSITPAAPS	0
WETARHTPVNSWLGN	0
HSDHAESSWVNRGES	0
TLTCYLKASAACRAA	0
MAFMKLAALTGTYVY	0
YLVTRHADVIPVRRR	0
SNCVADYSVLYNSTF	0
GWKEPNIVKPHEKGI	0
YHFDLSGHAFGAMAK	0
LRKDYIKRQGSTPLA	0
KKVPDNLIKIEEEES	0
IGVTQNVLYENQKQI	0
RGVFELSDEKAASPI	0
NCSVAGWILGNPECE	0
HTTKGAALMSGEGRL	0
DGFLYVYKGYQPIDV	0
NVLYENQKQIANQFN	0
EKNSVSVDLPGEMNV	0
LKCRVKMEKLQLKGT	0
DRPPKHSQNGMGKDD	0
LVSQLFTFSPRRHET	0
LDKVEAEVQIDRLIT	0
SAVPREHNGNEIVDV	0
LYKKMEAVKLRDLKT	0
GAGWNVRDTACLAKS	0
TVNFSIFKVRMYVGG	0
SGVENPGGYCLTKWM	0
GERLMQPTQMSAQED	0
FEPIRAEEDEREVSV	0
NQPGCGRFFSEVCSH	0
VGAVTLSNFQGKVMM	0
GHHAVPNGTIVKTIT	0
SDGTSTYATFLVTWK	0
VSPPESPVPATIPLS	0
SAPPGDPPQPEYDLE	0
GICLANNYISRDELL	0
MWMACIKELHDVSKG	0
GAHGILSFLVFFCAA	0
AAFEDLRVLSFIKGT	0
DLNAETNACSINGNA	0
NIVKQGYEGNFIGAL	0
SFLPSLTCTGDAAPA	0
TRARATWAENIQVAI	0
RQTVGEFLVSFGVWI	0
VNNESSEVIVHKAMD	0
YPKDGNAFNNLDRIL	0
KLCLGWLWGMDIDPY	0
RAESVLASCRFIDEF	0
MEVVQQTRVDKLTQG	0
EAAGLKYLYYPTAAR	0
IQLINTNGSWHINRT	0
PSSSYRRPVGISSMV	0
NDWDFVVTTDISEMG	0
QRRGRTGRGRGGIYR	0
QPLSQVSFQQPQQQY	0
VAHDASNKRVYYLTR	0
HEHHGVYNQGRGIDS	0
APATVCGPKLSTDLI	0
ALTLNTMTKDAERGK	0
GWILGNPECELLISK	0
GIAAEQDRNTREVFA	0
DAFVAALTEALRVIA	0
RRRSQSPRRRRSQSR	0
NRRPQDVKFPGGGQI	0
GELELQFRRVKCKYP	0
FQTTTGEIGAIALDF	0
GGIYRFVTPGERPSG	0
WTPSSGATPRNRLLL	0
TLPALSTGLIHLHQN	0
HQWINEDCSTPCSGS	0
QKSIVAYTMSLGADS	0
EYQVDAIKKIIDYEY	0
LQDWAHASLRDLAVA	0
LCCMTSCCSCLKGAC	0
AGGITGSMSLASGKS	0
VLVAASLIWILSRTP	0
QTYQVAHLHAPTGSG	0
LLLKQMCPSLDVDSI	0
FHDSNVKNLYDKVRL	0
LRSGQSGPCLGLSTD	0
HLHQNIVDIQYLYGI	0
PLLNVGKLIANNTRV	0
PITYTERNSSDQRPY	0
KYPSGTKITFHIEKG	0
YTTGGAVARTTTGFA	0
FEWYDQSGLSVVMPV	0
YYPDEIFRSDTLYLT	0
YMAECIKHECCLIGI	0
LFLQWVRDIIDDFTN	0
METMESSTLELRSRY	0
YRRVVRAGVKVAQTA	0
SCGMYGLKGPDIYKG	0
RNESKLIFDETSKAD	0
METTMRSPVFTDNSS	0
PLEVIKGGRHLIFCH	0
SRPEFVKLTMEYDDK	0
QLWQIPEQSRCQAIH	0
MGQIVTMFEALPHII	0
KQAEAAAPVVESKWR	0
LTTQSTLLFNILGGW	0
AATVAAGAATTAAGA	0
VATPDGGSILKISNK	0
AMDVGYMCDDTITYE	0
LIGLAMGDAGGYKAS	0
EATYTKCGSGPWLTP	0
ILAGPMPVTAASAAQ	0
TTGFASLFSAGSQEN	0
KKVIQLSRKTFDTEY	0
DDFHTDEDKLDTNSV	0
RKWCFDGQRNNQILE	0
AAWSLKELHTHQLCP	0
DDNTIYQYLYAQKSP	0
VPAPEFFTELDGVRL	0
NIEEVGLSNTGEIPF	0
FNKACELTDSSWIEL	0
AHWGVLAGLAYYSMV	0
LLKSMVVCRAYITEH	0
DEIVSYNTKNKPLNF	0
LVKYVNGDGDVVAVD	0
GSMSLASGKSLLHEV	0
VLRAGITKVPYFVRA	0
DVEMTREASREYEDK	0
AKRRLARGSPPSLAS	0
NEGVKAAWSLKELHT	0
LYTLQTLQNHPEFKK	0
VLEKNVTVTHSVNLL	0
YLSPEQARGSKATVQ	0
SETWPIGESPKGVEE	0
SDANLYRLLDLDPRP	0
KITLPNDRTTPVTKG	0
TGQPLNNDEDHAHWT	0
IILHQQQQQQQQQQQ	0
FAGKKVQELKLGKYS	0
VKMGNEIALCLQRAG	0
EITGSSERVDVRLDD	0
ARFLEFEALGFLNED	0
MTLATWVGNNLEDPA	0
FKTWLQSKLLPRLPG	0
MAKQDYYEILGVSKT	0
EKLVNFNIDELVTSF	0
RACYEIKCKEPVECS	0
EHRTIRVLEMVEDWL	0
LPLAAPLVATLPTSP	0
AIKACKTMQVNNKGI	0
YAGTLQSLGADIASE	0
SLYLFPHWTKKPNRN	0
YIWPRNDYDGFLENA	0
IVETPNPENGTCYPG	0
TNLLNGLDFSEVSNV	0
YWIESRLNDTWKLER	0
SSPSTGSGTPRVTSP	0
HEASLGVSSACPYQG	0
GCQSWTCPYTGAVSS	0
AIYSTVASSLVLLVS	0
TVQTAAAVVFACPGA	0
FLAVVLVAGPVASYA	0
HPNDAAEQTKLYQNP	0
DPTTPLARAAWETAR	0
QRLAALGDTAWDFGS	0
AIDISRQELRCGSGV	0
RLVLATGLRNSPQRE	0
AADTLQSIGATTVAS	0
IQKEIDRLNEVAKNL	0
AEVETDKATVGFESL	0
ADLEVVTSTWVLVGG	0
PIEVIKGGRHLIFCH	0
IIHTSNYLGTEKTLG	0
DVSKGAANKLGGALQ	0
VPEYIEKLPEIRAKG	0
DPPQPEYDLELITSC	0
VEQSPRAGEKVDLNK	0
FVSHKEIESVNSAVV	0
GTRAVGKPLLNSDTS	0
NACHYMKCPLVKGQQ	0
NGLYPNLSKSYVNNK	0
DYSPSCCTLSIGVSS	0
NLIQIVGIKEANIEV	0
AYLNTPGLPVCQDHL	0
GVKVTLNPDLYVTTY	0
LQSLQQIESMIEAES	0
TPNNEIDSFVKSGDF	0
WHYPCTVNFTTFKVR	0
FSGWDINTPAFEWYD	0
TIDLTSEKPAVNSPR	0
QSGLSVVMPVGGQSS	0
LTMPNACSANNSHHY	0
KAVSCDFNNGITIQY	0
FIGALETTGVVLLLE	0
WIPKRNRSILNTSQR	0
YVRDHEGFACLTVET	0
QQSSINISGYNFSLG	0
GATTKSAMLTNLIIF	0
AAYAFYGVWPLLLLL	0
VSFQGRGVFELSDEK	0
WQAPPGARSMTPCTC	0
RVVAAEMEEALKGLP	0
MRRCLLQSLQQIESM	0
DIRTEESIYQCCDLA	0
RMILMTHFFSILLAQ	0
GFQYSPKQRVEFLVN	0
KSEVDAVRCRLGTMC	0
ESGRIKKEEFAEIMK	0
DVDSIIRRTPDVLHE	0
TLKLDRCNNNNQYVS	0
PITYAEVDSPDQRLY	0
QEVRGYTKGGPGHEE	0
NNESFNWAGVTQNGT	0
LIEANLLWRQEMGGN	0
QDLVGWQAPPGARSM	0
GEIGAVTLDFPTGTS	0
VIQLSRKTFDTEYQK	0
KSDGSGKAKEVLKSY	0
ADGGCSGGAYDIIIC	0
VDVNGKMEYGSAPGP	0
AALENLVVLNAASVA	0
RVVPSGDVVRFPNIT	0
PPSWDQMWKCLIRLK	0
DRVIDPRRCLKPVIL	0
SKAAAAKAPGLVPKL	0
RKTFDTEYQKTRLND	0
AVGIFRAAVCTRGVA	0
GVDWKRRRHEAPRRH	0
SIVGRAWENTTIDLT	0
IRNLALETLPAMCNV	0
FVYFVETLARRICEK	0
DQGWGPITYTERNSS	0
EPSAVTAASAAQRRG	0
KIAPKSENVVVTVKV	0
CRDGFGSIMQMAFCP	0
SCNDPNIDIDSYKQI	0
DGTRLEYTEIKSDGS	0
VGLNEKQKQLLQELQ	0
GAAQGDDDVWTSGSD	0
GDPNALLKHRFEIIE	0
QTSNFRVVPSGDVVR	0
TKLKLTPIPAASQLD	0
AEELMSLAADLEKLK	0
LTAEKTTLVVKEGTV	0
THGFTSSASETNFIN	0
RRQIEAGLNEAVELA	0
EAVKLRDLKTYSVQL	0
QFRRVKCKYPEGTKV	0
YDEVIALAKSNGTES	0
GSIGKVCRTLLAKSV	0
QIIDKIDAAFKVAAT	0
RGSRPSWGPTDPRRR	0
LITSCSSNVSVAHDA	0
YIPEITLPVIAALSI	0
TIQYRNKIIDTAGCI	0
PHETRLLQTGIHVRV	0
NTQFQKRSYQMYRSL	0
PPNCHTHEGGQLHCT	0
GGKSTHPMVTRSKAD	0
TSGSDSDEELVTTER	0
MRVNTNAFRNVDGSG	0
AMTRYSAPPGDLPQP	0
DLPQPEYDLELITSC	0
PFHNIHPLTIGECPK	0
FYRYGFVANFSMELP	0
VAYKAAVGATPEAKF	0
KCPCQVPAPEFFTEL	0
FVSVATANAKVLIEL	0
TATYGSKWLEARATF	0
DSDNEIHNPAVFTWP	0
TRRILPQIIKEAINR	0
TITGDNTKWNENQNP	0
DLKSEYKGQNMRVNT	0
EKWHKHYLVCNYGPS	0
GKANNYCKIKCLKGG	0
VLVLNPSVAATLGFG	0
KLANVVRKMMTNSQD	0
GMSWITQGLLGALLL	0
TDTEEEFGNAIGGSH	0
PNHTVTGVSASCSHN	0
RPAVIPDREVLYREF	0
ASTSTSSSSSASGSG	0
THLKGGVLQVNLLSV	0
PVECSGEPVLVKITD	0
GDTTTGVYRIMTRGL	0
PAEIDLRQMRTVTPI	0
RDRGRSPRRRTPSPR	0
MQRKGIGKIGLGGAV	0
FMLCLLLLSVGVGVY	0
ALVVGVVCAAVLRRH	0
WLDAKSTWYGKPTGA	0
SVSARAAAIHDQFVA	0
EAAPAGKATTEEQKL	0
PCSGSWLRDVWDWIC	0
ATTTPTDSPSATIDV	0
YHDARQILLWEIPDV	0
ATGPTPEAKYDAFVA	0
FAVKGTATSTHNTVR	0
FSEAETEDEASYAPW	0
WTGGLAAVVLLCLVI	0
GNCDVVIGIINNTVY	0
AAYCLTTGSVVIVGR	0
LTCTGDAAPAIQHIC	0
VLLFLSVNVHADTGC	0
LFYTHRFNSSGCPQR	0
TDSTTILGIGTVLDQ	0
SGTATAGWTFGAGAA	0
RRPVGISSMVEAMVS	0
VFEAALTKAITAMSE	0
RTSDMRTEIIRMMES	0
DQRLYCWHYAPRPCG	0
VTVTHSVNLLEDSHN	0
VRVPVPQLQPQNPSQ	0
SNIRRVIAQRLMQSK	0
KRAMLSLIDGKGPIR	0
SERVDVRLDDDGNFQ	0
SLLYNSMTAKADRPR	0
DVSEKSGNFKHLREF	0
TAAASAATGAATAAA	0
KTGGPIYRRVNGKWM	0
EDIEAFKNYTLDSSA	0
RAATCGKYLFNWAVR	0
KPVILTDGPERVILA	0
SELAVQKLVLFAVKG	0
KNYEHIAAYHFDLSG	0
QVLSYKEAVLRAIDG	0
IGGRGNNTLTCPTDC	0
AFDIAAPGVGCAGES	0
EAQKAAKPATEATAT	0
DSDKDRFLQTMVKLF	0
FRDLPDKFNAYLANK	0
ATVCARSQAPPPSWD	0
DKDLQRLRSLNQTVH	0
TGSWFSAPQPAPENA	0
LAALTGTYVYDHLTP	0
FDGDRAAMNAYAEAI	0
AKVLELLDGEHRRLA	0
GPRLGVRATRKTSER	0
TFQVGLNQYLVGSQL	0
LDLPQIIERLHGLSA	0
DVLRYVILVGAAFAE	0
GTYVYDHLTPLQDWA	0
RVILGEPSAVTAASA	0
AVEVETAFIEARGEG	0
TNQAGGEAPQPGDNS	0
RHGQIYHLEFVYKFL	0
KTFEAAFTSSSKAAA	0
MTEQQWNFAGIEAAA	0
PENLIKIEEEESSES	0
KPGASVDVNGKMEYG	0
FSYSKNLDCWVDNEE	0
MNTQFEAVGREFNNL	0
LQLQPTQTQCLRATL	0
VRDNMTKKMVTQRTI	0
HYSRRFTPEIAKRPK	0
GDPDLSDGSWSTVSE	0
QVSRPMFLYVRTNGT	0
GTIARWEKKEGDKIN	0
PEFKKKTITRPVVFI	0
KKDELRRKMMYMCYR	0
FAAHIVLTKDCGCLK	0
MGEAVQNTVEDLKLN	0
ASCGGAVFVGLALLT	0
AVRCRLGTMCNLALS	0
PTAARNTRLVGQYIA	0
YGFTEIELGKKFNIK	0
CLKGGVHTACKYGSL	0
LNKKMEDGFLDVWTY	0
LKDLMGGIDPNAPTW	0
KFKEIKEAYEVLTDS	0
TPPGTAEAFPQSNAP	0
FVYAGAMSGLLDPSQ	0
HTVSLLRSTSQKSIV	0
KKEITPHCALMDCII	0
KGGRHLIFCHSKKKC	0
KTSERSQPRGRRQPI	0
DIASEQAVLSSAWQG	0
LDNINMPNGLIAQFY	0
ISVMKRRIEEICMKV	0
KISMANIRLIGHSLG	0
SVPILRFYRSGIIAV	0
PATAWSLYAVTTAVL	0
GMSRILLSQEKTKFF	0
SIVYEAADVIMHTPG	0
RAGEKVDLNKTRVKI	0
MSHLNLTMPNACSAN	0
LPFQNVHPVTIGECP	0
YTPDSTPCHRGDNQL	0
DGQQYLAMEYVAGLD	0
EKPKFLPDLYDYKEN	0
ANFKASRVIDSRKSV	0
TTWSIHAGGEWMTTE	0
FSYDTRCFDSTVTEN	0
NTSTLFDELELDPPE	0
GEGVIGPDDVEKLTK	0
TRATKMQVIGDQYVK	0
QVRESRNPGNAEFED	0
AIICITVGKPEDIEA	0
VFTKENTITVQQYDS	0
KSGDFIKLYVSYNNN	0
FALSRGFGSGIITSN	0
TLTHPITKFIMACMS	0
LTKAITAMSEAQKVA	0
LSITWTLIKNMEKPG	0
YVNNKEKEVLVLWGV	0
EDSESTDTEEEFGNA	0
GGHTNEDDSNFAHWT	0
LLLLLLALPPRAYAM	0
KREEISGVKLESIGI	0
PQLPYPQPQLPYPQP	0
TSNESGRLMDFLKDV	0
PVNDLCYPGDFNDYE	0
LRYAAWTGGLAAVVL	0
LIQNSLTIERMVLSA	0
TTVASNAAAAAPTTG	0
NIDIDSYKQIYQQKY	0
KLSGLGLNAVAYYRG	0
GAASSSLLSCGHQSS	0
AAAAVPRRGPRGGPG	0
GAQGILFLQWVRDII	0
EDPKIETNKFAAICT	0
FEREGNNLYCEVPIN	0
ALESPEHCSPHHTAL	0
CPKNMIIKPGKISHI	0
KNKDGKYDLIATVDK	0
HPLTIGECPKYVKSN	0
LGKYSEIIGLDPARP	0
YSIEPLDLPQIIERL	0
MACMSADLEVVTSTW	0
VEVTTAPAGSVEGMV	0
RHVVCAHELVCSMEN	0
AVELARHAKAHILRW	0
TAGCIVISDSEEEQG	0
WQQVPFCSNHFTELI	0
RVQPLGTGLQQRPRH	0
DAASLRVFTEAMTRY	0
TYGVCSKAFKFLGTP	0
VAANEMGWLDKTKSD	0
NVNRITYGACPRYVK	0
TAAGAASGAATVAAG	0
LNTLVKQLSSNFGAI	0
QNTLKLATGMRNVPE	0
PGQQQPFPPQQPYPQ	0
FPQSNAPIQDEERDI	0
IMAYAQKIFKILDEE	0
EIESVNSAVVMPAHG	0
GKAKEVLKSYVLEGT	0
QKWARQQGSGGVKVT	0
FLENAHEHHGVYNQG	0
TSTGNHNYKYRYLRH	0
GGHNGVFDFPDSGTH	0
ARGSPPSLASSSASQ	0
YSQPQQPISQQQQQQ	0
SFYSIALLRVRGLMP	0
ISEMGANFKASRVID	0
ALYHTENAYVSVVSS	0
VQEEGYLAKILVPEG	0
TQGHTLSKFTSFFTP	0
KDKPTIDVKMMNMEA	0
ERPSGMFDSSVLCEC	0
RIPAVSVPILRFYRS	0
GNESEIYRKYFGNRP	0
LGPLMVLRAGITKVP	0
ALMATFKIQPVFMVA	0
EEMKCIGLTMQSMYE	0
REAEDLQVGQVELGG	0
LVSKLIGLCKKIIPP	0
ANKAMININIFMRES	0
RKTNLYGFIIKGRSH	0
PEDFNPPSSLIEGAS	0
WGDNGYGYFAANIDL	0
MSTNPKPQRKTKRNT	0
VMAYPEMLAAAADTL	0
RRKMMYMCYRNIEFF	0
NVQASALFTLARGFP	0
FDNVIENITSLTIGK	0
AAPAPTPAATASPPT	0
AMPSYIGSSLEFTKN	0
YLKPTTFMLKYDENG	0
SDLSTKAACPTMGEA	0
WYIKGRLVPGAAYAL	0
AGILITAAAVTLWEN	0
VFSRGDTPVLPHETR	0
DSGTATAPPDQAFDD	0
PANDKFTVFEGAFNK	0
EIWTKEGEKKKLRPR	0
FMHVTLGSDVEEDLT	0
DWCCRSCTLPPLRYQ	0
WYGMEIRPQRHDEKT	0
IINNSTNVVIRACNF	0
TEDLVNLLPAILSPG	0
FGNRPTMEAVGAYDV	0
FTAIAPTRAVLDRWR	0
THFFSILLAQEQLEK	0
AALFFFDIDLLLQRG	0
RMEFFWTILKPNDAI	0
SAAKHARKEGNVTGG	0
PRYVKQNTLKLATGM	0
KPAVIPDREVLYQEF	0
TGGGAMAGASTSAGR	0
AFVISGKSTDMWIER	0
VGTSTLNQRLVPRIA	0
FIVEEESEESTDSCE	0
GAIAGFIEGGWQGMV	0
QTFQVAHLHAPTGSG	0
QNLPQCSPDEIMAYA	0
TGLRNSPQRETRGLF	0
THFFSILLAQEQLGK	0
RPPLENRVLTGWGLN	0
VPVESMETTMRSPVF	0
VLCCYVLEETSVMLA	0
VRDQEGRINYYWTLL	0
RLVPGAAYALYGVWP	0
PSQERNFTTAPAICH	0
GPGPVLNKNEVRGIV	0
HLITSDYINTSLTSI	0
ITMTNSVDDALINST	0
SSWSSHEASLGVSSA	0
LEQYGTNEYSIISSM	0
VLVFGGITYTDVLRY	0
AAPWKKELVRHPIRR	0
GGQSSFYSDWYQPAC	0
GGQDANLISIDIKND	0
VKIDEVSRMFRNTNR	0
ERKKLRPRWLDARTY	0
MGTVNKPVVGVLMGF	0
LSRINHFEKIQIIPK	0
ATEPERTAMKKIQDC	0
GKTGSSYPHWFTNGY	0
TFSLAMHLQYKIHEA	0
DPASIAARGYISTKV	0
PSPAIPSHSSNTALE	0
LTSGHLKCRVKMEKL	0
GLFGKGSIDTCAKFA	0
TIGFEVQEEGYLAKI	0
NNKGIQIIYTRNHEV	0
LNGRDTSRGPGAFCT	0
NLARTISEAGQAMAS	0
KIVKKGDSTIMKSEL	0
NSDTSKIKNRIERLR	0
LNPIDGPLPEDNEPS	0
KMIGGIGRFYIQMCT	0
PQAVVDMVAGAHWGV	0
MMIWHSNLNDATYQR	0
GSLIGTRARATWAEN	0
FMRESSRSFLVNQMI	0
VGTAAFCSAMYVGDL	0
QNQWRSAREAVEDPK	0
RGGFGGAASSSLLSC	0
VVAVDIKEKGKDKWI	0
YHATYSLYLFPHWTK	0
MLKRGMPRVLSLIGL	0
EPGKNPKNFQTTPGT	0
DGRITKKDIDSFVPS	0
IVKPGDILLINSTGN	0
LAKDLILDGEEVAVK	0
KTKNMKKTSQLKWAL	0
LKVLRTEKQYLGVYI	0
VQGERMDEPIPAGFE	0
KEKVDTKAPEPPEGV	0
TATSTHNTVRPLILL	0
MCHATFTMRLLSPVR	0
EEQKLIEKINDGFKA	0
VYCFTPSPVVVGTTD	0
KGASLLCLALASTGL	0
GHYVQMAFMKLAALT	0
THIDAHFLSQTKQAG	0
LYQEFDEMEECASHL	0
LVSKEKNKDGKYDLI	0
SVRDLLDTASALYRE	0
FRNLAYGRTCVLGKE	0
DSGTATAPPDQTSDD	0
EDLLVLWGIHHPNDA	0
TYGACPRYVKQNTLK	0
ATVCARAQALPPSWD	0
HFLSQTKQAGDNFPY	0
VRATRKTSERSQPRG	0
VGNNLDDPASRDLVV	0
TKPEACSGEPVVVHI	0
TQPQTCPTCHGSGQV	0
PSLASSSASQLSAPS	0
CSSASDSESESEEMK	0
SQLSLGDPLFPELAE	0
ISKCRTKEGRRKTNL	0
YGVWPLLLLLLALPP	0
LVKAKWLGTVNTQFQ	0
SRASGNVVHSVNMTS	0
PPGSVTVPHPNIEEV	0
AVFMGLAFLTLSPHY	0
GKAKGSRAIWFMWLG	0
TVDFSLDPTFTIETT	0
GQDEVQMIVVEPGKN	0
EPGKNVKNVQTKPGV	0
HDTCRDVAKYQVGQN	0
PPNANKIREALAQTH	0
AMQMAYRFNGIGVTQ	0
PTMQAGTIARWEKKE	0
GKLIANNTRVWVYCG	0
YSLVGIDPFRLLQNS	0
VRDTACLAKSYAQMW	0
GIITGTLRITNPVRA	0
SLIGLKRAMLSLIDG	0
ENSDQEESEQSDEEE	0
TPSDVIEFRDSDAES	0
PKARRPEGRTWAQPG	0
IYRRVNGKWMRELIL	0
YTETWSFLPSLTCTG	0
EDNNITLKLDRCNNN	0
VLLVSLGAISFWMCS	0
AQKSPTTLQRITMTN	0
CGIFALISFLLLAGR	0
QHFQKPLPSVIAENS	0
MIAAYTAALVSGTAT	0
LSQMSKEVNARIEPF	0
LIIMDEAHFTDPASI	0
APKRLTATTEKLEIG	0
IPASGDVVVVATDAL	0
AAWGGSGSEAYQGVQ	0
CPYQEKSSFFRNVVW	0
IWMLRMVCLAISAYT	0
MSYTWTGALITPCAA	0
VIKDATNLLNGLDFS	0
KKQITVLDLHPGAGK	0
TNSHVSILQERPPLE	0
TCVTQTVDFSLDPTF	0
SAQWQKGEEVQVIAV	0
PTGEHNSPRSKSFFD	0
KNSGGGVEGLGLQKL	0
NINTPEGIIPALFEP	0
LNWLTHLKYKYPALN	0
LSRKTFDTEYQKTKL	0
PYIEQGMLLAEQFKQ	0
LDVWTYNAELLVLME	0
EPDGPTPELEEEMFK	0
IFRSDTLYLTQDLFL	0
VDLNKTRVKISIYKP	0
KEDPAWQRNDPLLNV	0
GVITEQQSSINISGY	0
MASSSSVLLVVVLFA	0
SWLGNIIMYAPTLWA	0
FAQYILGADPLRVCS	0
FEKFFPSSSYRRPVG	0
FPAAMPIWARPDYNP	0
SSTGPTLTTHSCSVS	0
QDLVGWQAPPGARSL	0
NLNDLERLKDKHPVL	0
GYKASDMWGPKEDPA	0
DTGITYQGWQTQWNQ	0
EAPNVPLHRSALECD	0
RVGYNAPGIPLYKKM	0
FGISNYCQIYPPNAN	0
EFYHKCDNECMESVR	0
EPTASGGKSTHPMVT	0
SDEEEEEGAQEERED	0
RRRHEAPRRHDIPPP	0
NGSYLNETHFSDQIE	0
KPGTSGSPIINREGK	0
TLGFGAYMSKAYGTD	0
ATPATAGGKAMTEEQ	0
VQNEVTLTHPVTKYI	0
ERNNQILEENMDVEI	0
FVDVGVSALLLAAGC	0
KGEEVQVIAVEPGKN	0
KVPPGPNITATYGDK	0
GDGIMHTTCPCGAQI	0
RAIDGINQRSSDANL	0
TYMTSIKQTNFFEQE	0
SAPGPLNGRDTSRGP	0
IETRENRNRDLYTLQ	0
TITDAVDCSQNPLAE	0
WDLDNFSEAETEDEA	0
YEPYYHSDHAESSWV	0
NTRPPQGNWFGCTWM	0
QVKQMYKTPTLKYFG	0
AMKPDLQRALGATPN	0
FRQSERGEETIEEKF	0
EFWESVFTGLTHIDA	0
EEQIKASKEMGETLL	0
GIYFAATEKSNVVRG	0
RVDEVDHTNFKYSYS	0
GTAKVTDFGIAVAFA	0
SVPQALENVIIKATA	0
VLDLHPGAGKTRRIL	0
TVGKPEDIEAFKNYT	0
TGRGRAGIYRFVTPG	0
AKAPGLVPKLDAAYS	0
AIGDKPGPNITATYG	0
SVAVTNTPLPGASAT	0
SIIDKMNTQFEAVGR	0
CCDLAPEARQAIRSL	0
IAVARFQREARAMAD	0
VLWGVHHPPNIGDQR	0
LGDTAWDFGSVGGVF	0
FYRPSECCDTLLCDI	0
GLETRGNPGPQPPAK	0
KNQCVNFNFNGLTGT	0
GRLQSLQTYVTQQLI	0
IVTMKSGVDVFYRPS	0
HGKITYAALEPAKNH	0
TDNSSPPAVPQTFQV	0
PATRGDSSESKPGAS	0
KEYKKGDTTTGVYRI	0
IEYNDMFNNFTVSFW	0
ASLSPGMMMGMFNML	0
HTRGIVHRDLKPQNI	0
NVAPWAGLEARWTAL	0
LPLMQKFPKQVMVRI	0
MTTISSSKDCMGEAV	0
MGKTWEALDTMYVVA	0
TSYLSITFLRDFWGN	0
EPKGAAESSSKAALT	0
TLPETTVVRRRDRGR	0
VRMMEGEGVIGPDDV	0
AHKVASEGIKYTDRK	0
ECLGDINARDLICAQ	0
SLTGRDKNQVEGEVQ	0
QILSIYSTVASSLAL	0
MCPSLDVDSIIRRTP	0
KELGTLTSAINRRSS	0
RVLEDGVNYATGNLP	0
TTGSVVIVGRIILSG	0
RDKDSWSESEAAPWK	0
HLKYKYPALNVTMPN	0
RSLFGGMSWITQGLL	0
LVLALLVTQALGVKM	0
NPECELLISKESWSY	0
HGDPLSYELDRGPKC	0
LLLMIVLIPEPEKQR	0
LFVERSKAYSNCYPY	0
APELANNTFVVDGPE	0
LKATCTIHHDSPDAD	0
LDHPHIVRITDIGEE	0
ETKWQALEVFWAKHM	0
LTVETHRNRWFAAHI	0
ALAAAAGVPPADKYK	0
SWLRDKVAAAVTLPE	0
QTTCPCGAQIAGHVK	0
VTDSDQISLYAQASG	0
FVSPLAKKLAVEKGI	0
ADAGFMKQYGECLGD	0
MASPEERLLDELNNV	0
TQIPAEMLASIDLKY	0
KVVKVMRPAADGRTV	0
GNWAKVLIVMLLFAG	0
DQSLPPNFSSLENFR	0
KRSYQMYRSLEYQVD	0
QAVNHAGIDSSSTGP	0
GQFIHFYREPVDQKQ	0
VRGGRDAIILLACAA	0
SGFNTLKPIFKLPLG	0
AKSKFGYGAKDVRNL	0
KVLVDILAGYGAGVA	0
ATTHSWIPKRNRSIL	0
EALDTMYVVATAEKG	0
TLWGDGILESDLIIP	0
SKKVTSKDKSSTEEK	0
GTSWFITQRNFFSPQ	0
KGAWMDSTKATRYLV	0
TRGLFGAIAGFIEGG	0
SRSFLVNQMINEAKK	0
FDITKLLLATLGPLM	0
TFIAEKNSFSEEPFQ	0
LQTEIPDRAWNSGYE	0
EEVKVIPAGELQVIE	0
FSLLVDAPGYDPIWF	0
AHLHAPTGSGKSTKV	0
LIDALLGDPQCDGFQ	0
EWFMDLNLPWSSAGS	0
PQYSEEARLKREEIS	0
VAWMILRAITFTTTS	0
DAAYSVAYKAAVGAT	0
IAQSSGRVTRDSRRL	0
TFDDVQAPNYTQHTS	0
QGLAKIIQKAHKEGV	0
DVPELERTTPIMQKK	0
SQNRKDIKLIDVEMT	0
NVVHAIILHQQQQQQ	0
IYSTGNNVFQTQAGC	0
YAADKESTQKAIDGV	0
PGSSYPPHMQVLLPA	0
FTIRQEMASRGLWDS	0
RGREILLGPADSLEG	0
PGTIKKISFPEGFPF	0
ENVHGETYANILNML	0
SFFTPGAQQKIQLVN	0
MDIDPYKEFGATVEL	0
APILSTLPETTVVRR	0
TVTENDIRIEESIYQ	0
SIGIYQILSIYSTVA	0
NAFRNVDGSGLVSKL	0
VPIDPTCQPMRLYST	0
IALTFLAVGGVLLFL	0
TVFETALKKAITATS	0
NGNELLLDLSLTKVN	0
VLAELGDILAQAVNH	0
SKKKCDELAAKLSGL	0
LDRCTTFDDVQAPNY	0
QVLDEAIKACKTMQV	0
NRLLLQLLGSPGRRY	0
HAVKPAAEEVPAAKI	0
VDLVLEGDSCVTIMS	0
ANIDLMMIEEYPYVV	0
MDVISREDQRGSGQV	0
AGHVKNGSMRIVGPR	0
EMLASIDLKYFNDST	0
YVGRKSSDVIAELKE	0
VCACLWMMLLIAQAE	0
GSQENIQLINTNGSW	0
GQWRGAAGTAAQAAV	0
PLRYDTEYYLIPVAS	0
HVDLLVGAAVFCSAM	0
[truncated: 3,444 more rows]
